# Supplementary material for: A Strategy to Identify Dominant Point Mutant Modifiers of a Quantitative Trait
Source: G3 (Bethesda). 2014 Apr 17;4(6):1113–21. doi: 10.1534/g3.114.010595 (PMC4065254; doi:10.1534/g3.114.010595)
Supplement: Supporting Information [file supp_g3.114.010595_FileS1.zip › FileS1/FileS1.txt]

Chr	Pos	Ref	Alt	Depth	SNVb	SNVc	SNVe	SNPf	SNVg	SNVh
1	3027989	A	C	30	79/4/C/C	-	-	-	-	-
1	3138421	T	A	42	99/10/A/A	-	-	-	-	-
1	3678558	C	T	30	99/6/T/T	-	-	-	-	-
1	4247610	A	T	25	-	99/5/T/T	99/4/T/T	-	99/4/T/T	99/8/T/T
1	4340182	T	C	47	99/18/C/C	-	-	-	-	-
1	4435835	A	T	54	-	99/6/T/T	-	-	-	-
1	4473420	A	T	40	-	94/5/T/T	-	-	-	-
1	4580489	A	T	28	99/4/T/T	-	99/5/T/T	-	99/5/T/T	-
1	5141240	A	G	40	99/14/G/G	-	-	-	-	-
1	5302729	C	T	32	-	-	-	-	99/8/T/T	99/6/T/T
1	5317670	T	C	9	-	52/4/C/C	-	-	-	-
1	5317672	T	C	9	-	60/4/C/C	-	-	-	-
1	5317744	T	C	12	99/4/C/C	-	-	-	-	-
1	5317752	T	C	16	99/4/C/C	-	-	-	-	99/3/C/C
1	5367449	C	T	22	99/6/T/T	57/3/T/T	-	-	47/5/T/T	27/4/T/T
1	5367452	C	A	24	99/6/A/A	56/3/A/A	-	-	83/6/A/A	40/4/A/A
1	5367468	T	C	30	59/4/C/C	47/5/C/C	-	-	64/7/C/C	72/8/C/C
1	5367518	C	T	28	37/3/T/T	99/7/T/T	-	-	-	99/7/T/T
1	5367541	C	T	16	8/4/T/T	74/4/T/T	-	-	29/5/T/T	-
1	5367662	G	A	13	41/4/A/A	-	-	-	15/4/A/A	6/4/A/A
1	5367689	G	A	23	99/6/A/A	99/5/A/A	-	-	78/4/A/A	62/6/A/A
1	5367692	G	A	23	99/6/A/A	99/5/A/A	-	-	53/3/A/A	46/5/A/A
1	5367695	T	G	25	99/6/G/G	99/6/G/G	-	-	71/5/G/G	47/5/G/G
1	5367704	T	G	22	99/6/G/G	99/6/G/G	-	-	99/5/G/G	-
1	5789868	A	G	56	-	99/7/G/G	-	-	-	-
1	5830211	G	T	28	99/3/T/T	92/3/T/T	-	99/3/T/T	99/4/T/T	99/5/T/T
1	5830401	G	T	37	99/10/T/T	80/3/T/T	-	95/3/T/T	-	99/10/T/T
1	5837536	T	C	46	-	98/5/C/C	-	-	-	-
1	5936950	A	G	34	99/9/G/G	99/4/G/G	-	-	99/5/G/G	99/6/G/G
1	5943110	A	T	30	99/9/T/T	-	99/4/T/T	99/3/T/T	99/3/T/T	99/3/T/T
1	5993182	T	A	29	99/5/A/A	99/6/A/A	99/3/A/A	99/3/A/A	99/6/A/A	99/3/A/A
1	6133906	A	G	49	-	99/7/G/G	-	-	-	-
1	6184877	G	T	35	-	99/6/T/T	96/3/T/T	-	90/4/T/T	80/3/T/T
1	6482665	C	A	35	-	99/4/A/A	-	-	-	-
1	6703605	T	C	48	99/11/C/C	-	-	-	-	-
1	6992478	A	G	23	-	22/7/G/G	-	-	-	42/4/G/G
1	7231036	T	A	86	-	-	60/7/A/A	-	-	-
1	7292384	T	C	49	-	44/6/C/C	-	-	-	-
1	7379832	T	A	34	99/4/A/A	99/3/A/A	99/7/A/A	-	99/8/A/A	99/6/A/A
1	7379843	T	C	32	99/5/C/C	-	99/6/C/C	-	99/5/C/C	99/7/C/C
1	7502488	T	C	17	74/3/C/C	-	-	-	-	-
1	7523481	T	C	46	99/14/C/C	-	-	-	-	-
1	7642585	G	T	83	-	-	16/7/T/T	-	-	53/15/T/T
1	7895006	G	A	49	-	99/8/A/A	-	-	-	-
1	8104286	C	T	48	99/10/T/T	99/7/T/T	99/7/T/T	-	-	99/9/T/T
1	8225651	G	T	24	88/5/T/T	71/3/T/T	-	-	81/4/T/T	65/3/T/T
1	8387934	A	G	33	92/4/G/G	99/5/G/G	86/3/G/G	-	99/5/G/G	99/11/G/G
1	8467110	T	C	29	99/6/C/C	99/8/C/C	-	-	99/7/C/C	99/4/C/C
1	8467279	A	G	29	31/3/G/G	-	-	-	-	-
1	8490996	T	A	31	99/9/A/A	99/3/A/A	99/4/A/A	-	-	99/3/A/A
1	8497741	A	G	29	99/8/G/G	99/3/G/G	99/6/G/G	-	99/6/G/G	99/3/G/G
1	8597545	A	T	51	-	87/3/T/T	-	-	-	-
1	8631557	G	T	14	-	53/3/T/T	-	-	63/3/T/T	-
1	8637603	A	G	37	-	-	-	-	-	99/7/G/G
1	8662945	T	C	44	99/11/C/C	-	-	-	-	-
1	8965723	T	C	40	99/7/C/C	-	-	-	-	-
1	9002388	A	C	34	99/6/C/C	-	-	-	-	-
1	9094536	A	G	51	99/8/G/G	-	-	-	-	-
1	9408494	T	C	50	99/4/C/C	-	-	-	-	-
1	9443396	T	C	35	99/5/C/C	99/5/C/C	99/5/C/C	-	-	99/8/C/C
1	9536349	G	T	46	-	-	61/5/T/T	-	-	-
1	9536394	G	A	40	-	-	74/3/A/A	-	-	-
1	9536533	G	A	60	-	-	44/5/A/A	-	-	-
1	9767748	G	T	28	99/5/T/T	93/4/T/T	-	-	90/4/T/T	75/5/T/T
1	9953627	A	T	36	-	99/5/T/T	-	-	-	-
1	9963698	A	G	53	-	-	-	-	-	99/10/G/G
1	10068642	C	A	31	99/6/A/A	65/3/A/A	-	-	99/7/A/A	72/4/A/A
1	10313203	A	G	36	-	99/9/G/G	-	-	-	-
1	10496735	T	C	46	-	30/5/C/C	-	-	-	-
1	10504465	G	T	30	-	99/7/T/T	-	-	-	-
1	10776992	A	G	37	-	99/8/G/G	-	-	-	-
1	10785165	C	A	44	99/13/A/A	99/5/A/A	99/6/A/A	-	99/7/A/A	99/11/A/A
1	10869882	T	C	42	99/13/C/C	99/4/C/C	99/7/C/C	-	-	99/6/C/C
1	11074001	A	G	39	99/11/G/G	-	-	-	-	-
1	11295818	A	T	51	-	99/7/T/T	-	-	-	-
1	11321216	T	G	31	-	-	-	42/3/G/G	-	-
1	11620892	C	A	43	99/10/A/A	-	-	-	-	-
1	11625441	T	A	40	99/9/A/A	-	-	-	-	-
1	11640878	A	C	23	-	-	-	67/3/C/C	-	-
1	11680189	G	A	45	-	99/8/A/A	-	-	-	-
1	11805964	A	C	38	99/9/C/C	-	-	-	-	-
1	12170398	G	A	34	99/6/A/A	99/8/A/A	-	-	-	-
1	12220207	G	C	34	99/5/C/C	-	-	-	-	-
1	12926621	A	G	49	-	99/6/G/G	-	-	-	-
1	12990377	C	T	28	-	-	-	-	66/4/T/T	-
1	13097065	T	C	37	93/5/C/C	-	-	-	-	-
1	13430625	T	C	36	99/11/C/C	99/10/C/C	-	-	99/6/C/C	99/5/C/C
1	13529573	T	C	21	60/3/C/C	-	12/3/C/C	-	-	-
1	13737594	G	T	22	-	59/3/T/T	-	-	-	-
1	13840625	C	A	39	99/8/A/A	-	-	-	-	-
1	13982684	A	G	39	99/6/G/G	-	-	-	-	-
1	14198374	G	C	31	-	-	-	-	76/4/C/C	99/7/C/C
1	14631877	C	T	46	99/14/T/T	99/10/T/T	-	98/3/T/T	99/8/T/T	99/7/T/T
1	15267193	A	G	35	36/6/G/G	-	-	-	-	-
1	15475095	A	G	41	99/9/G/G	99/6/G/G	99/4/G/G	99/4/G/G	99/6/G/G	99/5/G/G
1	15704749	A	T	45	-	97/4/T/T	-	-	-	-
1	16008953	G	T	43	-	92/4/T/T	-	-	-	-
1	16072931	A	G	49	-	82/5/G/G	-	-	-	-
1	16558016	C	A	37	99/5/A/A	99/6/A/A	-	-	99/6/A/A	90/4/A/A
1	16567994	A	T	48	-	99/7/T/T	-	-	-	-
1	16700213	G	C	30	99/9/C/C	73/5/C/C	-	-	47/7/C/C	72/4/C/C
1	16741086	C	T	34	-	13/4/T/T	-	-	-	-
1	16795010	C	G	43	99/7/G/G	99/7/G/G	99/6/G/G	99/3/G/G	99/8/G/G	99/10/G/G
1	16856959	G	A	41	-	99/12/A/A	-	-	-	-
1	17697407	T	C	40	-	99/6/C/C	-	-	-	-
1	17701064	A	G	47	99/10/G/G	-	-	-	-	-
1	17830932	A	T	48	-	84/4/T/T	-	-	-	-
1	17906270	G	T	14	78/3/T/T	-	94/4/T/T	-	99/5/T/T	-
1	18162892	G	T	44	-	99/9/T/T	-	-	-	-
1	18374995	T	A	46	99/11/A/A	-	-	-	-	-
1	18498879	A	G	42	-	99/8/G/G	-	-	-	-
1	18534560	A	T	10	-	-	-	-	-	79/3/T/T
1	18551823	T	C	43	99/9/C/C	-	-	-	-	-
1	18724781	C	T	27	-	-	-	63/3/T/T	-	-
1	18926191	T	C	33	99/8/C/C	-	-	-	-	-
1	18958607	T	C	33	-	66/4/C/C	-	-	-	-
1	19284695	A	G	49	99/12/G/G	-	-	-	-	-
1	19449877	A	T	51	-	-	-	-	-	99/8/T/T
1	19526534	A	C	23	33/3/C/C	-	54/4/C/C	-	-	-
1	19628173	G	A	40	-	91/6/A/A	-	-	-	-
1	19756930	A	T	53	-	75/5/T/T	-	-	-	-
1	20362539	T	A	32	-	99/8/A/A	-	76/3/A/A	-	-
1	20758292	A	T	35	-	99/5/T/T	-	-	-	-
1	20813185	T	G	26	-	27/4/G/G	-	-	-	36/3/G/G
1	20820659	G	A	4	-	-	-	-	35/3/A/A	-
1	20820669	A	G	4	-	-	-	-	40/3/G/G	-
1	20820693	G	A	4	-	-	-	-	37/3/A/A	-
1	20868807	C	T	34	-	-	-	63/4/T/T	-	-
1	21008598	T	C	43	99/7/C/C	-	-	-	-	-
1	21286394	T	G	32	99/4/G/G	-	-	99/3/G/G	99/8/G/G	-
1	21399532	G	T	27	-	77/4/T/T	73/5/T/T	-	74/4/T/T	-
1	21399534	G	T	27	-	77/4/T/T	75/5/T/T	-	84/4/T/T	-
1	21595863	T	C	36	99/8/C/C	-	-	-	-	-
1	21608475	T	C	44	-	99/6/C/C	-	-	-	-
1	22024078	A	G	33	-	65/4/G/G	-	-	-	-
1	22089346	A	G	32	-	99/6/G/G	-	-	-	-
1	22346928	T	C	46	-	-	-	-	99/8/C/C	-
1	22346981	A	G	39	-	99/9/G/G	-	-	-	-
1	22422070	T	C	42	99/7/C/C	99/8/C/C	99/5/C/C	99/4/C/C	-	99/6/C/C
1	22473388	T	A	25	99/4/A/A	99/3/A/A	99/4/A/A	-	99/5/A/A	99/7/A/A
1	22570665	T	A	34	99/8/A/A	-	-	-	-	-
1	22609370	G	T	83	-	-	41/7/T/T	-	-	-
1	22936909	C	T	33	96/5/T/T	-	-	-	-	-
1	22975270	T	C	38	99/5/C/C	-	-	-	-	-
1	22988324	C	T	43	-	91/5/T/T	-	-	-	-
1	23332009	C	T	40	-	-	-	-	-	99/7/T/T
1	23502951	T	C	13	-	-	-	-	-	17/4/C/C
1	23502956	T	C	13	-	-	-	-	-	25/4/C/C
1	23765923	C	A	34	99/7/A/A	-	-	-	-	-
1	23814965	T	C	26	99/6/C/C	-	-	-	-	-
1	24279933	C	T	42	99/9/T/T	-	-	-	-	-
1	24364357	T	A	39	-	-	-	-	99/6/A/A	-
1	24892025	T	A	31	-	-	-	-	99/5/A/A	-
1	25130619	T	C	37	99/6/C/C	-	-	-	-	-
1	25548935	T	A	38	-	-	81/4/A/A	-	92/4/A/A	-
1	25751038	A	G	137	-	78/9/G/G	59/4/G/G	-	-	12/10/G/G
1	25882039	C	T	24	99/6/T/T	99/4/T/T	-	-	99/5/T/T	99/4/T/T
1	26138835	T	C	42	-	99/9/C/C	92/6/C/C	-	-	-
1	26720699	T	C	39	99/12/C/C	-	-	-	-	-
1	26742899	T	C	109	-	74/13/C/C	-	65/4/C/C	-	38/12/C/C
1	26742916	C	A	144	-	99/13/A/A	-	76/4/A/A	-	-
1	26743174	A	G	142	-	17/10/G/G	-	-	-	-
1	26743177	T	C	136	-	49/10/C/C	-	-	-	-
1	26743180	G	A	130	-	61/10/A/A	-	-	-	-
1	26743184	A	C	126	-	36/10/C/C	-	-	-	-
1	26743191	T	C	126	-	74/10/C/C	-	-	-	-
1	26743618	A	T	51	99/3/T/T	99/7/T/T	86/3/T/T	-	78/3/T/T	99/6/T/T
1	26835522	G	T	43	99/7/T/T	99/6/T/T	99/9/T/T	-	99/5/T/T	99/12/T/T
1	27042960	C	T	45	-	99/6/T/T	-	-	-	-
1	27233118	C	A	19	99/5/A/A	78/3/A/A	-	-	-	82/3/A/A
1	27246075	C	A	24	99/9/A/A	-	-	-	70/3/A/A	99/5/A/A
1	27263425	T	A	34	98/8/A/A	-	-	-	-	-
1	27327051	A	T	25	-	57/3/T/T	-	-	-	-
1	27427578	G	T	44	86/8/T/T	-	-	-	-	-
1	27793436	A	G	49	-	3/8/G/G	7/7/G/G	-	-	65/9/G/G
1	28089812	A	G	21	99/6/G/G	-	65/3/G/G	-	78/4/G/G	99/3/G/G
1	28090202	G	A	40	99/6/A/A	99/3/A/A	99/8/A/A	-	99/8/A/A	99/7/A/A
1	28093376	G	C	37	99/8/C/C	99/9/C/C	99/6/C/C	-	99/6/C/C	99/7/C/C
1	28173851	T	C	50	99/9/C/C	-	-	-	-	-
1	28472483	G	T	31	-	80/3/T/T	-	-	91/4/T/T	-
1	28596448	A	T	45	-	99/7/T/T	-	-	-	-
1	28628977	G	T	49	-	-	-	-	-	99/15/T/T
1	28848446	A	G	37	99/9/G/G	-	-	-	-	-
1	29109577	G	A	47	-	99/8/A/A	-	-	-	-
1	29128112	G	A	29	-	-	-	-	-	99/8/A/A
1	29460629	T	G	28	-	-	-	-	67/7/G/G	-
1	29524041	G	A	43	99/11/A/A	-	-	-	-	-
1	29524151	G	A	77	-	80/12/A/A	97/8/A/A	-	-	21/14/A/A
1	29811466	G	A	36	99/7/A/A	-	-	-	-	-
1	29910847	T	C	38	99/9/C/C	-	-	-	-	-
1	29969217	C	T	14	-	-	-	-	29/5/T/T	-
1	30041564	G	A	42	-	-	-	-	-	99/7/A/A
1	30087412	A	T	38	99/10/T/T	99/3/T/T	99/3/T/T	99/3/T/T	99/7/T/T	99/9/T/T
1	30243735	A	G	44	-	-	44/4/G/G	-	-	-
1	30580300	A	G	41	-	99/6/G/G	-	-	-	-
1	30637436	G	T	47	-	99/8/T/T	-	-	-	-
1	30781713	C	A	39	66/7/A/A	-	-	-	-	-
1	30829550	A	C	29	-	70/3/C/C	-	-	-	-
1	31036117	T	C	42	99/11/C/C	-	-	-	-	-
1	31792989	A	T	50	-	99/10/T/T	-	-	-	-
1	31915194	A	G	48	-	99/6/G/G	-	-	-	-
1	31955111	A	G	43	99/11/G/G	99/8/G/G	99/8/G/G	-	-	99/5/G/G
1	32517557	A	C	48	99/11/C/C	-	-	-	-	-
1	32565592	A	T	51	99/7/T/T	-	-	-	-	-
1	32672751	C	A	25	-	-	67/3/A/A	-	-	56/3/A/A
1	32685169	G	A	45	-	-	-	80/4/A/A	-	-
1	32752159	T	C	23	90/4/C/C	-	81/4/C/C	-	-	99/5/C/C
1	33394371	T	A	56	99/14/A/A	-	-	-	-	-
1	33519775	G	A	39	-	99/7/A/A	-	-	-	-
1	33542692	G	T	41	82/5/T/T	-	-	-	-	-
1	33713077	A	G	64	-	99/8/G/G	-	-	-	-
1	33725355	T	C	39	99/9/C/C	-	-	-	-	-
1	34842262	T	C	33	99/5/C/C	99/6/C/C	99/4/C/C	99/4/C/C	99/7/C/C	99/6/C/C
1	34936401	A	T	35	-	99/9/T/T	-	-	-	-
1	35110814	A	G	37	99/6/G/G	-	-	-	-	-
1	35315945	T	C	9	-	-	-	-	74/4/C/C	-
1	35315947	T	C	9	-	-	-	-	74/4/C/C	-
1	35513923	T	C	38	80/5/C/C	-	-	-	-	-
1	35753853	G	A	44	39/3/A/A	48/5/A/A	-	-	-	56/6/A/A
1	35892929	A	G	47	-	99/7/G/G	-	-	-	-
1	35940215	A	C	53	99/7/C/C	-	-	-	-	-
1	36308444	A	G	28	-	65/4/G/G	-	-	-	-
1	36320107	T	C	38	-	-	-	-	-	99/8/C/C
1	36328591	A	C	32	-	-	-	41/3/C/C	-	-
1	36344378	T	A	33	99/9/A/A	60/6/A/A	-	-	40/8/A/A	47/4/A/A
1	37208808	C	T	46	99/12/T/T	-	-	-	-	-
1	37624277	C	A	39	99/10/A/A	99/6/A/A	96/4/A/A	-	99/5/A/A	99/8/A/A
1	37789349	A	G	40	99/10/G/G	-	-	-	-	-
1	38047415	A	G	40	99/9/G/G	99/5/G/G	99/5/G/G	-	-	99/9/G/G
1	38248437	A	T	39	-	83/5/T/T	-	-	-	-
1	38320189	C	T	32	-	-	-	-	-	99/4/T/T
1	38326201	T	A	26	99/4/A/A	99/3/A/A	-	99/3/A/A	99/7/A/A	99/3/A/A
1	38710273	T	A	95	-	-	19/3/A/A	-	-	-
1	38710293	A	C	60	76/10/C/C	99/12/C/C	-	-	-	-
1	38710349	C	T	53	92/9/T/T	76/4/T/T	61/5/T/T	-	-	89/9/T/T
1	38710359	A	C	64	99/13/C/C	99/9/C/C	55/6/C/C	-	-	99/12/C/C
1	38710392	A	C	69	66/12/C/C	99/12/C/C	34/4/C/C	-	-	-
1	38710415	C	T	31	14/6/T/T	79/7/T/T	-	-	-	36/6/T/T
1	38710425	A	C	22	8/3/C/C	74/6/C/C	-	-	-	40/4/C/C
1	38710567	A	C	22	-	61/3/C/C	-	-	-	-
1	38710574	T	C	31	20/3/C/C	58/5/C/C	-	-	-	-
1	38865788	A	C	34	99/6/C/C	-	68/3/C/C	91/3/C/C	-	99/7/C/C
1	39023909	G	C	29	99/9/C/C	95/3/C/C	-	-	99/7/C/C	99/8/C/C
1	39346924	G	T	30	-	3/3/T/T	48/3/T/T	-	-	-
1	39511435	A	C	28	99/4/C/C	-	-	-	-	99/3/C/C
1	39680550	C	G	34	99/6/G/G	-	99/6/G/G	-	99/5/G/G	99/11/G/G
1	39718290	T	C	34	99/13/C/C	-	-	-	-	-
1	39777874	T	C	25	99/4/C/C	92/4/C/C	-	-	-	94/4/C/C
1	39828021	G	T	40	-	-	-	43/3/T/T	-	-
1	40839079	C	T	15	36/3/T/T	-	-	-	-	-
1	40839084	C	T	12	43/3/T/T	-	-	-	-	-
1	40960491	A	C	16	-	-	99/4/C/C	84/3/C/C	-	-
1	40966371	C	A	27	99/8/A/A	-	99/4/A/A	-	99/5/A/A	-
1	40969557	T	C	40	99/10/C/C	-	-	-	-	-
1	41895464	A	C	11	-	-	-	-	99/5/C/C	-
1	42822077	G	C	17	99/8/C/C	-	-	-	99/6/C/C	-
1	42964564	A	G	38	98/8/G/G	-	-	-	-	-
1	43257309	A	G	17	89/3/G/G	-	-	-	99/4/G/G	-
1	43257323	A	G	13	-	-	-	-	86/5/G/G	-
1	43257379	T	A	6	-	-	-	79/3/A/A	-	-
1	43257995	G	A	14	90/6/A/A	-	-	-	-	-
1	43440114	T	C	21	76/5/C/C	51/5/C/C	-	-	39/6/C/C	53/3/C/C
1	43440146	G	A	14	55/5/A/A	33/3/A/A	-	-	26/3/A/A	-
1	43440156	C	T	9	42/3/T/T	-	-	-	-	-
1	43640242	A	G	38	84/5/G/G	-	-	-	-	-
1	44168378	T	A	35	99/6/A/A	-	-	-	-	-
1	44375637	A	C	22	99/4/C/C	-	99/4/C/C	-	64/4/C/C	99/6/C/C
1	44507060	C	A	40	99/10/A/A	99/6/A/A	96/5/A/A	-	99/7/A/A	99/9/A/A
1	45072668	A	G	32	99/9/G/G	99/6/G/G	99/3/G/G	-	99/8/G/G	99/4/G/G
1	45947896	C	T	31	99/10/T/T	-	-	-	-	-
1	46257281	G	C	32	-	-	77/5/C/C	-	-	-
1	46408642	G	A	23	89/5/A/A	-	-	-	-	-
1	46490771	A	T	31	99/8/T/T	-	-	-	-	-
1	46753434	G	A	13	-	-	-	-	-	29/3/A/A
1	46771584	T	A	40	99/5/A/A	-	-	-	-	-
1	46782940	A	G	40	88/5/G/G	-	-	-	-	-
1	46927264	T	A	42	99/10/A/A	-	-	-	-	-
1	46940038	C	T	9	-	-	-	-	77/3/T/T	-
1	47230388	T	C	47	99/9/C/C	-	-	-	-	-
1	47614044	G	A	48	-	7/12/A/A	-	-	-	47/7/A/A
1	47614070	C	G	45	-	-	-	-	-	61/6/G/G
1	47693243	C	G	7	-	-	-	-	-	17/3/G/G
1	47895820	T	C	38	99/7/C/C	-	-	-	-	-
1	48015842	C	G	36	99/10/G/G	85/5/G/G	99/6/G/G	99/4/G/G	68/6/G/G	76/5/G/G
1	48017461	T	C	32	99/10/C/C	99/4/C/C	99/5/C/C	-	99/5/C/C	99/5/C/C
1	48048766	A	G	31	-	99/5/G/G	99/6/G/G	-	99/7/G/G	99/7/G/G
1	48084327	T	C	12	-	-	-	-	-	51/3/C/C
1	48795541	C	T	77	-	47/12/T/T	37/6/T/T	-	-	58/15/T/T
1	48894783	G	A	32	99/7/A/A	-	-	-	-	-
1	49003234	G	A	32	99/6/A/A	99/7/A/A	-	99/3/A/A	-	99/4/A/A
1	49043491	C	T	45	99/13/T/T	-	-	-	-	-
1	49077527	G	A	26	99/5/A/A	-	-	-	-	-
1	49279260	G	T	42	-	-	99/8/T/T	-	-	-
1	49292260	G	A	26	99/6/A/A	75/3/A/A	-	35/3/A/A	74/6/A/A	61/6/A/A
1	49292289	A	G	28	96/8/G/G	82/4/G/G	-	-	79/4/G/G	-
1	49292301	A	G	23	99/8/G/G	99/4/G/G	-	-	-	74/5/G/G
1	49292329	G	T	18	61/5/T/T	78/3/T/T	-	-	-	38/4/T/T
1	49292332	G	A	20	67/3/A/A	47/6/A/A	-	-	-	41/3/A/A
1	49292605	A	G	14	-	41/4/G/G	-	-	-	-
1	49454866	T	C	46	99/6/C/C	-	-	-	-	-
1	50297492	A	G	53	99/12/G/G	-	-	-	-	-
1	50300741	T	C	29	99/8/C/C	99/3/C/C	99/4/C/C	-	99/4/C/C	99/6/C/C
1	50300769	G	C	27	99/7/C/C	99/5/C/C	99/4/C/C	-	99/5/C/C	99/3/C/C
1	50302440	T	C	37	99/11/C/C	99/8/C/C	-	-	99/5/C/C	99/7/C/C
1	50302465	C	A	34	99/9/A/A	74/3/A/A	-	-	99/5/A/A	-
1	50340520	G	T	35	-	-	-	-	-	99/5/T/T
1	51816959	A	T	39	99/7/T/T	-	-	-	-	-
1	51947039	A	T	44	99/6/T/T	99/9/T/T	-	99/4/T/T	-	99/6/T/T
1	52067310	C	A	27	97/6/A/A	-	68/3/A/A	-	-	-
1	52577560	T	C	89	48/3/C/C	-	-	-	3/4/C/C	39/4/C/C
1	52895865	G	T	14	54/3/T/T	-	-	-	-	-
1	52895877	A	G	15	86/4/G/G	99/5/G/G	-	-	-	-
1	52896072	A	G	41	99/9/G/G	99/11/G/G	99/5/G/G	-	99/8/G/G	99/5/G/G
1	52939695	T	G	32	99/5/G/G	99/7/G/G	95/5/G/G	-	99/8/G/G	90/4/G/G
1	53136642	T	C	43	99/8/C/C	-	-	-	-	-
1	53236827	G	A	11	-	-	-	-	34/5/A/A	-
1	53237167	G	T	24	-	-	11/4/T/T	43/4/T/T	-	-
1	53237175	A	G	24	-	-	-	44/4/G/G	14/4/G/G	-
1	53439734	G	A	37	-	-	-	-	-	42/5/A/A
1	53444665	T	C	36	95/12/C/C	-	-	-	-	-
1	53508318	C	G	41	-	99/7/G/G	-	-	-	-
1	53830022	A	G	39	99/8/G/G	-	-	-	-	-
1	53860189	C	T	7	-	-	29/3/T/T	-	-	-
1	54141507	A	G	32	99/4/G/G	-	-	-	-	-
1	54146355	G	C	35	99/7/C/C	99/7/C/C	99/3/C/C	99/3/C/C	-	99/5/C/C
1	54873001	A	T	38	99/10/T/T	99/6/T/T	99/4/T/T	-	99/5/T/T	99/9/T/T
1	55215459	C	T	43	-	99/8/T/T	-	-	-	-
1	55671928	C	T	46	99/12/T/T	99/8/T/T	99/7/T/T	-	99/7/T/T	99/9/T/T
1	56278103	T	C	34	99/6/C/C	-	-	-	-	-
1	56388011	T	A	43	99/10/A/A	-	-	-	-	-
1	56507944	C	T	45	99/11/T/T	-	-	-	-	-
1	57312001	A	T	23	-	99/4/T/T	-	79/3/T/T	-	99/3/T/T
1	57395210	A	G	44	99/6/G/G	-	-	-	-	-
1	57795976	G	A	47	-	99/10/A/A	-	-	-	-
1	57843275	G	T	44	-	-	-	-	-	99/13/T/T
1	58189240	A	G	41	99/10/G/G	99/10/G/G	99/5/G/G	-	99/6/G/G	99/6/G/G
1	58198872	G	T	17	78/4/T/T	-	-	-	-	99/7/T/T
1	58198877	C	T	15	82/4/T/T	-	-	-	-	99/6/T/T
1	58270321	T	C	36	99/3/C/C	99/3/C/C	99/5/C/C	-	-	99/5/C/C
1	58494935	A	C	48	-	99/10/C/C	97/5/C/C	-	99/8/C/C	99/10/C/C
1	58688449	G	T	30	99/6/T/T	94/4/T/T	-	98/3/T/T	99/5/T/T	99/4/T/T
1	58832657	T	A	28	99/8/A/A	99/3/A/A	99/6/A/A	-	99/5/A/A	99/3/A/A
1	58832722	A	C	33	89/6/C/C	99/6/C/C	-	-	-	99/5/C/C
1	59063857	A	C	53	51/12/C/C	4/10/C/C	-	-	-	-
1	59063864	C	T	52	21/12/T/T	66/8/T/T	-	-	-	-
1	59130725	A	T	41	99/8/T/T	-	-	-	-	-
1	59391581	C	A	34	-	64/5/A/A	-	-	-	-
1	59793612	A	G	39	-	99/7/G/G	-	-	-	-
1	59847230	A	G	41	99/7/G/G	-	-	-	-	-
1	59954886	G	A	67	-	-	86/10/A/A	-	-	-
1	60046978	G	A	38	99/7/A/A	-	99/8/A/A	-	99/5/A/A	99/9/A/A
1	60434186	A	G	32	-	52/3/G/G	-	-	-	-
1	60454366	A	G	34	-	99/10/G/G	-	-	-	-
1	60500646	G	T	53	-	71/4/T/T	-	-	-	-
1	60631445	C	A	26	70/3/A/A	94/5/A/A	-	-	99/6/A/A	81/4/A/A
1	60769324	G	A	43	-	99/10/A/A	-	-	-	-
1	60780823	T	C	47	99/6/C/C	-	-	-	-	-
1	60891563	G	A	15	-	-	-	-	93/5/A/A	-
1	60891567	G	A	15	-	-	-	-	82/4/A/A	-
1	60985695	T	C	45	9/6/C/C	70/8/C/C	35/10/C/C	-	-	24/12/C/C
1	61008781	A	G	31	99/11/G/G	-	-	-	-	-
1	61046508	T	A	32	99/7/A/A	-	-	-	-	-
1	61152834	T	G	36	-	57/4/G/G	-	-	-	-
1	61308757	G	C	29	97/11/C/C	-	87/5/C/C	-	99/8/C/C	-
1	61555401	A	G	21	-	46/3/G/G	-	-	-	-
1	61559259	G	A	44	-	-	99/7/A/A	-	-	-
1	61624273	T	A	39	-	-	-	75/3/A/A	-	-
1	62004990	A	G	50	99/14/G/G	-	-	-	-	-
1	62260383	G	A	45	99/8/A/A	-	-	-	-	-
1	62520977	G	A	35	-	-	-	-	99/6/A/A	-
1	62605256	C	T	49	99/10/T/T	-	-	-	-	-
1	62640053	G	A	25	99/5/A/A	-	-	-	-	-
1	62774190	C	A	28	-	-	-	41/3/A/A	-	-
1	62877063	G	A	37	-	-	-	-	-	99/7/A/A
1	62901564	A	G	52	34/7/G/G	60/8/G/G	-	19/3/G/G	-	49/13/G/G
1	62933280	G	T	40	-	-	-	58/4/T/T	-	-
1	62964138	A	C	39	99/7/C/C	-	-	-	-	-
1	63018611	A	G	41	4/10/G/G	-	-	-	-	78/10/G/G
1	63153899	C	A	42	68/4/A/A	57/3/A/A	-	-	-	57/3/A/A
1	63653968	G	T	28	59/3/T/T	-	-	-	64/4/T/T	70/4/T/T
1	63759463	A	C	29	99/10/C/C	-	-	-	-	-
1	64202077	G	A	64	-	99/5/A/A	-	-	-	-
1	64459181	G	A	36	99/7/A/A	-	-	-	-	-
1	64546100	A	T	52	99/16/T/T	-	-	-	-	-
1	65155803	C	T	15	-	-	95/3/T/T	-	-	99/4/T/T
1	65380403	T	C	36	99/7/C/C	-	-	-	-	-
1	65456556	G	A	32	-	-	42/3/A/A	-	-	-
1	65870981	G	A	31	65/4/A/A	-	-	-	-	-
1	65998941	A	T	41	99/7/T/T	-	-	-	-	-
1	66031830	T	G	33	99/8/G/G	-	-	-	-	-
1	66411493	A	G	40	99/8/G/G	-	-	-	-	-
1	66780560	G	A	47	-	-	-	-	-	99/9/A/A
1	66788860	G	A	48	-	99/6/A/A	-	-	-	-
1	66843802	A	G	59	99/10/G/G	-	-	-	-	-
1	67438131	A	G	47	-	99/8/G/G	-	-	-	-
1	67530316	T	A	37	-	-	74/4/A/A	-	-	-
1	67581501	A	G	35	-	99/5/G/G	-	-	-	-
1	67799875	C	T	52	-	51/7/T/T	-	-	-	-
1	67917118	A	G	30	99/6/G/G	-	-	-	-	-
1	68069854	G	A	47	-	99/9/A/A	-	-	-	-
1	68820181	A	C	36	-	44/3/C/C	-	-	-	-
1	68832800	T	C	44	99/8/C/C	-	-	-	-	-
1	68840038	A	G	45	99/11/G/G	-	-	-	-	-
1	68851069	A	G	40	99/8/G/G	-	-	-	-	-
1	69247077	A	T	38	99/13/T/T	99/5/T/T	99/4/T/T	-	99/8/T/T	99/4/T/T
1	69448946	C	T	39	99/6/T/T	-	-	-	-	-
1	69460482	A	G	40	-	99/9/G/G	-	-	-	-
1	70047333	A	T	44	-	93/7/T/T	-	-	-	-
1	70110233	C	T	36	-	80/4/T/T	-	-	-	-
1	70214355	A	T	29	99/5/T/T	-	99/3/T/T	-	99/8/T/T	99/6/T/T
1	70246201	G	C	33	99/8/C/C	99/8/C/C	99/3/C/C	-	99/6/C/C	99/6/C/C
1	70276476	A	G	47	99/8/G/G	-	-	-	-	-
1	70308520	A	G	38	-	99/7/G/G	-	-	-	-
1	70320827	G	A	29	99/8/A/A	-	-	-	-	-
1	70449859	C	T	64	99/15/T/T	-	-	-	-	-
1	70768150	G	A	34	-	74/3/A/A	-	-	-	-
1	70894441	A	T	41	99/13/T/T	99/5/T/T	99/7/T/T	-	99/6/T/T	99/8/T/T
1	70982568	A	G	47	-	99/9/G/G	-	-	-	-
1	71197088	A	G	27	67/10/G/G	-	42/3/G/G	-	99/8/G/G	31/3/G/G
1	71335952	A	C	37	99/6/C/C	99/5/C/C	99/5/C/C	-	-	99/5/C/C
1	71472770	A	G	40	99/11/G/G	-	-	-	-	-
1	71511210	C	T	14	99/3/T/T	-	-	-	-	-
1	71512203	A	T	34	99/12/T/T	-	-	-	-	-
1	71807414	A	C	31	99/5/C/C	99/5/C/C	99/4/C/C	99/3/C/C	99/4/C/C	99/7/C/C
1	71973261	C	G	25	-	-	-	-	-	37/3/G/G
1	71991059	A	C	34	99/5/C/C	99/7/C/C	99/6/C/C	-	99/7/C/C	99/6/C/C
1	72015692	G	A	18	-	84/3/A/A	-	-	-	-
1	72208030	T	C	25	53/3/C/C	80/3/C/C	-	-	63/4/C/C	67/4/C/C
1	72231058	A	G	39	99/7/G/G	-	78/3/G/G	-	-	-
1	72321826	A	C	35	-	42/3/C/C	-	-	-	-
1	72360505	C	A	43	-	-	-	56/3/A/A	-	-
1	72497531	A	G	39	-	91/5/G/G	-	-	-	-
1	72759131	G	A	49	62/3/A/A	-	-	-	67/3/A/A	-
1	72858525	C	A	28	89/4/A/A	-	-	-	99/8/A/A	87/4/A/A
1	73040910	A	G	48	-	99/8/G/G	-	-	-	-
1	73151649	T	C	29	99/4/C/C	92/3/C/C	99/4/C/C	-	99/8/C/C	99/6/C/C
1	73291788	C	T	48	99/7/T/T	-	-	-	-	-
1	73357017	A	G	51	99/7/G/G	-	-	-	-	-
1	73789366	A	T	51	-	99/9/T/T	-	-	-	-
1	73862279	T	C	39	99/8/C/C	-	-	-	-	-
1	73893280	A	C	50	99/7/C/C	-	-	-	-	-
1	73959517	A	G	54	-	99/6/G/G	-	-	-	-
1	74227811	T	A	35	14/6/A/A	-	-	-	-	48/10/A/A
1	74271460	C	G	25	99/5/G/G	-	-	-	99/6/G/G	99/8/G/G
1	74406426	A	G	33	-	99/11/G/G	-	-	-	-
1	74441265	G	A	57	45/15/A/A	-	-	-	-	-
1	74442191	T	C	69	90/11/C/C	99/10/C/C	-	-	-	84/14/C/C
1	74442449	T	C	55	12/6/C/C	36/7/C/C	5/5/C/C	15/3/C/C	-	15/14/C/C
1	74442623	T	C	64	73/13/C/C	-	-	43/4/C/C	-	23/13/C/C
1	74442642	C	A	75	63/14/A/A	-	-	-	-	12/12/A/A
1	74442776	A	C	90	-	49/13/C/C	-	-	-	-
1	74457898	A	T	33	-	99/4/T/T	-	-	-	-
1	74761521	T	G	22	-	85/3/G/G	-	-	99/8/G/G	99/6/G/G
1	74862549	A	T	45	99/9/T/T	-	-	-	-	-
1	74955598	T	C	40	99/17/C/C	99/4/C/C	99/9/C/C	-	99/5/C/C	99/4/C/C
1	74955775	T	A	27	99/3/A/A	99/3/A/A	-	-	-	99/6/A/A
1	75093364	A	G	46	-	99/9/G/G	-	-	-	-
1	75118176	T	C	28	99/5/C/C	99/4/C/C	77/3/C/C	-	-	99/4/C/C
1	75119801	G	A	43	99/12/A/A	99/3/A/A	99/7/A/A	-	-	99/9/A/A
1	75119832	T	C	44	99/13/C/C	99/4/C/C	99/7/C/C	-	-	99/7/C/C
1	75194733	A	G	37	-	99/7/G/G	-	-	-	-
1	75273375	T	C	52	99/9/C/C	-	-	-	-	-
1	75320174	G	A	34	99/7/A/A	99/5/A/A	-	99/3/A/A	-	99/7/A/A
1	75660375	T	C	32	99/7/C/C	99/4/C/C	-	-	-	99/4/C/C
1	75719118	A	C	57	-	99/7/C/C	-	-	-	-
1	75848104	T	G	44	99/13/G/G	-	-	-	-	-
1	76042521	A	C	54	99/10/C/C	99/6/C/C	99/4/C/C	-	-	99/14/C/C
1	76100275	T	A	32	99/11/A/A	-	-	-	-	-
1	76246744	A	C	39	99/8/C/C	99/9/C/C	99/4/C/C	-	99/7/C/C	99/6/C/C
1	76863065	G	T	25	-	-	50/3/T/T	-	-	-
1	76994114	G	T	37	-	99/4/T/T	-	-	99/8/T/T	99/6/T/T
1	77178718	C	T	36	99/14/T/T	-	-	-	-	-
1	77392459	T	G	10	-	-	99/6/G/G	-	-	-
1	77797370	A	T	37	99/7/T/T	99/3/T/T	-	-	99/3/T/T	99/13/T/T
1	78266749	A	G	45	-	99/10/G/G	-	-	-	-
1	78289116	C	T	38	-	-	99/4/T/T	-	-	-
1	78295082	A	G	30	-	85/5/G/G	-	-	-	-
1	78371514	T	C	34	-	-	49/3/C/C	-	-	-
1	78507728	A	T	34	-	67/3/T/T	-	-	-	-
1	78566441	G	A	36	-	93/5/A/A	-	-	-	-
1	78577429	T	G	32	99/6/G/G	99/5/G/G	99/7/G/G	-	99/5/G/G	99/6/G/G
1	78577439	T	G	33	99/6/G/G	99/7/G/G	99/7/G/G	-	99/5/G/G	99/4/G/G
1	78603754	C	A	17	95/3/A/A	99/5/A/A	83/3/A/A	-	-	-
1	78606656	C	G	55	99/10/G/G	99/9/G/G	-	-	-	99/8/G/G
1	78610372	T	G	31	99/11/G/G	-	-	-	99/8/G/G	99/6/G/G
1	78610415	T	C	24	99/11/C/C	-	-	-	99/8/C/C	90/3/C/C
1	78610421	T	C	24	99/11/C/C	-	-	-	99/8/C/C	93/3/C/C
1	78823821	C	T	48	-	11/10/T/T	-	-	-	40/5/T/T
1	78823918	G	T	57	-	-	29/7/T/T	-	-	-
1	78823929	C	T	54	-	-	4/5/T/T	-	-	-
1	78824023	G	A	65	99/12/A/A	-	11/7/A/A	-	-	-
1	79245912	G	A	24	14/6/A/A	39/8/A/A	-	-	-	12/4/A/A
1	79262301	T	C	35	-	-	37/4/C/C	-	-	-
1	79262326	C	T	38	-	-	71/3/T/T	-	-	-
1	79367485	T	A	47	-	-	-	-	-	99/12/A/A
1	79796980	A	G	32	-	99/8/G/G	-	-	-	-
1	80049540	C	A	32	90/4/A/A	-	95/4/A/A	-	89/5/A/A	79/3/A/A
1	80049543	C	A	35	74/4/A/A	-	79/4/A/A	-	83/6/A/A	75/4/A/A
1	80129445	G	A	14	-	-	-	-	53/3/A/A	-
1	80129454	A	G	14	-	-	-	-	54/3/G/G	-
1	80244636	A	T	35	-	99/5/T/T	-	-	-	-
1	80651653	C	T	36	99/8/T/T	99/4/T/T	-	99/3/T/T	99/6/T/T	99/9/T/T
1	80673326	T	A	48	99/6/A/A	-	-	-	-	-
1	81115472	G	A	43	99/10/A/A	99/8/A/A	99/6/A/A	-	99/8/A/A	99/9/A/A
1	81327009	C	A	29	98/7/A/A	67/3/A/A	-	-	99/5/A/A	99/9/A/A
1	81408223	G	A	14	90/4/A/A	62/3/A/A	-	-	-	85/3/A/A
1	81408227	G	A	14	91/4/A/A	62/3/A/A	-	-	-	86/3/A/A
1	81545566	T	A	34	99/7/A/A	-	-	-	-	-
1	81581508	G	T	37	83/4/T/T	75/3/T/T	97/5/T/T	-	98/5/T/T	83/3/T/T
1	81631699	A	T	43	84/4/T/T	-	-	-	-	-
1	81773282	A	T	42	-	99/8/T/T	-	-	-	-
1	81830358	A	G	48	-	90/5/G/G	-	-	-	-
1	81853480	A	C	22	99/6/C/C	-	99/3/C/C	-	-	-
1	82072086	T	C	34	99/7/C/C	99/7/C/C	-	99/3/C/C	99/8/C/C	99/6/C/C
1	82294676	A	C	50	-	66/4/C/C	-	-	-	-
1	82479861	A	G	38	-	94/4/G/G	-	-	-	-
1	82528739	G	A	41	-	-	-	-	-	99/12/A/A
1	82554850	G	C	39	99/8/C/C	99/5/C/C	99/5/C/C	-	-	99/3/C/C
1	82554885	A	T	45	99/9/T/T	99/7/T/T	99/7/T/T	-	-	99/6/T/T
1	82614739	A	G	34	-	99/7/G/G	-	-	-	-
1	82624850	C	A	28	99/5/A/A	99/5/A/A	99/3/A/A	99/3/A/A	99/6/A/A	99/3/A/A
1	82625648	C	G	38	99/7/G/G	99/5/G/G	99/7/G/G	99/3/G/G	99/5/G/G	99/9/G/G
1	82625744	G	A	25	99/4/A/A	99/4/A/A	99/3/A/A	99/4/A/A	99/5/A/A	99/3/A/A
1	82625800	G	T	34	99/5/T/T	99/6/T/T	99/6/T/T	99/3/T/T	99/7/T/T	99/7/T/T
1	82625822	C	A	32	99/3/A/A	99/7/A/A	99/7/A/A	99/3/A/A	99/4/A/A	99/7/A/A
1	82648146	G	T	45	99/9/T/T	99/6/T/T	99/6/T/T	-	-	99/10/T/T
1	82649570	G	A	38	99/9/A/A	99/6/A/A	99/8/A/A	-	99/5/A/A	99/8/A/A
1	82822212	G	A	36	-	-	-	-	-	99/9/A/A
1	83678377	C	T	27	99/6/T/T	-	-	-	-	-
1	83797139	G	A	31	-	-	-	-	-	84/5/A/A
1	83942476	G	A	46	-	99/8/A/A	-	-	-	-
1	84295849	T	G	31	99/5/G/G	99/3/G/G	99/7/G/G	99/4/G/G	-	-
1	84537805	G	A	41	-	99/9/A/A	-	-	-	-
1	84563420	A	C	40	99/6/C/C	-	-	-	-	-
1	84828240	T	G	28	-	43/3/G/G	-	-	-	-
1	84955060	C	T	107	35/20/T/T	-	24/5/T/T	-	-	-
1	84956456	G	A	95	-	-	57/6/A/A	-	-	-
1	84974835	A	C	57	-	-	-	42/3/C/C	-	-
1	85000619	C	G	88	-	-	-	30/4/G/G	-	-
1	85008869	G	A	65	-	-	54/4/A/A	-	-	-
1	85009617	C	G	54	60/11/G/G	-	-	-	-	-
1	85022506	C	T	64	-	-	26/5/T/T	-	-	-
1	85067125	T	A	85	50/20/A/A	-	-	-	-	-
1	85067549	C	A	143	-	-	-	99/3/A/A	-	-
1	85071994	T	G	91	20/17/G/G	-	-	11/3/G/G	-	-
1	85072280	A	C	114	72/17/C/C	-	-	-	-	84/15/C/C
1	85075496	C	G	67	-	-	-	26/4/G/G	-	25/13/G/G
1	85079095	C	T	105	-	29/11/T/T	19/9/T/T	-	-	-
1	85086159	A	G	124	-	-	-	44/4/G/G	-	-
1	85098404	T	G	111	-	-	82/5/G/G	-	-	-
1	85107649	A	T	98	-	11/13/T/T	55/10/T/T	27/3/T/T	-	63/14/T/T
1	85110762	T	C	145	-	-	12/9/C/C	-	-	-
1	85111507	A	C	57	5/12/C/C	47/13/C/C	-	-	72/5/C/C	-
1	85112094	G	A	80	-	56/13/A/A	-	-	-	-
1	85118715	T	G	71	-	-	-	-	-	62/12/G/G
1	85118818	A	T	94	-	-	51/6/T/T	-	-	-
1	85124063	G	A	91	-	-	64/9/A/A	-	-	-
1	85169136	A	C	56	-	-	48/6/C/C	33/4/C/C	-	-
1	85182635	T	A	99	-	-	-	33/4/A/A	-	32/14/A/A
1	85197687	T	G	57	-	-	-	41/3/G/G	-	-
1	85203040	T	C	71	-	-	-	-	-	42/9/C/C
1	85212473	C	A	63	-	-	-	-	-	77/9/A/A
1	85238884	T	G	123	-	-	42/8/G/G	-	-	-
1	85254841	G	A	45	-	11/6/A/A	-	44/3/A/A	-	-
1	85267042	G	T	60	-	-	10/5/T/T	47/3/T/T	-	-
1	85280178	T	G	72	-	-	65/7/G/G	-	-	-
1	85330512	A	G	77	-	-	-	-	-	28/9/G/G
1	87345007	T	C	77	-	51/9/C/C	-	-	-	-
1	87345225	A	C	106	56/20/C/C	-	-	-	-	-
1	87354290	T	C	66	-	41/11/C/C	-	-	-	10/9/C/C
1	87354631	T	A	126	-	-	-	53/4/A/A	-	-
1	87359136	C	A	78	11/12/A/A	-	-	-	-	-
1	87376325	T	G	76	5/20/G/G	-	19/7/G/G	-	-	39/15/G/G
1	87388124	C	A	171	-	-	-	6/3/A/A	-	-
1	87395085	G	T	81	-	-	85/8/T/T	-	-	-
1	87396801	C	T	130	-	-	34/5/T/T	-	-	-
1	87402250	A	G	75	-	14/13/G/G	20/9/G/G	39/4/G/G	-	61/13/G/G
1	87402432	C	T	75	-	-	36/9/T/T	-	-	5/8/T/T
1	87407615	G	A	69	-	-	52/8/A/A	-	-	-
1	87426536	G	A	82	-	71/12/A/A	5/6/A/A	12/3/A/A	-	24/11/A/A
1	87430912	C	T	75	11/15/T/T	-	4/5/T/T	-	-	-
1	87460815	C	A	65	-	-	52/7/A/A	-	-	17/14/A/A
1	87466125	G	T	69	32/9/T/T	-	27/8/T/T	-	-	36/9/T/T
1	87470419	C	T	81	-	-	81/7/T/T	-	-	-
1	87477897	G	A	40	-	-	-	-	-	56/8/A/A
1	87477899	T	C	40	-	-	-	-	-	49/8/C/C
1	87477907	T	G	46	-	-	-	-	-	73/9/G/G
1	87478282	C	A	98	-	-	61/10/A/A	-	-	-
1	87478585	T	C	32	-	-	-	-	-	41/4/C/C
1	87479112	G	A	20	-	-	9/4/A/A	-	39/4/A/A	6/3/A/A
1	87480610	A	C	180	-	-	-	5/3/C/C	-	-
1	87485124	T	C	86	-	-	-	15/3/C/C	-	70/12/C/C
1	87489980	G	A	69	28/9/A/A	25/9/A/A	12/9/A/A	-	-	-
1	87495413	A	G	72	11/13/G/G	-	39/8/G/G	20/3/G/G	-	-
1	87500689	G	C	75	-	-	-	-	-	40/13/C/C
1	87508579	T	A	59	-	-	40/7/A/A	-	-	23/8/A/A
1	87511510	C	T	117	-	-	-	45/3/T/T	-	-
1	87511779	T	C	77	-	-	73/6/C/C	-	-	-
1	87511787	C	G	76	-	-	53/6/G/G	-	-	-
1	87512773	G	A	155	-	-	-	62/4/A/A	-	-
1	87517506	G	C	165	-	-	-	57/3/C/C	-	-
1	87519856	A	G	49	-	-	-	-	-	48/6/G/G
1	87524122	G	A	83	9/9/A/A	-	-	-	-	-
1	87526269	A	C	57	-	-	53/7/C/C	-	-	-
1	87528383	G	A	115	-	-	10/5/A/A	41/3/A/A	-	-
1	87529980	C	G	58	-	-	-	16/3/G/G	-	-
1	87533911	A	G	138	-	-	-	45/4/G/G	-	-
1	87534993	C	A	101	-	-	-	46/4/A/A	-	-
1	87544578	T	A	87	-	-	19/10/A/A	45/3/A/A	-	-
1	87548486	A	G	61	-	-	-	-	-	62/7/G/G
1	87556583	T	C	84	-	74/10/C/C	-	99/4/C/C	-	-
1	87671220	G	A	36	-	99/6/A/A	-	-	-	-
1	87710966	T	A	34	99/5/A/A	99/4/A/A	-	-	-	99/9/A/A
1	87930670	A	G	42	99/10/G/G	-	-	-	-	-
1	88159124	A	G	38	-	99/8/G/G	-	-	-	-
1	88222341	A	G	44	99/8/G/G	-	-	-	-	-
1	88693294	C	A	25	42/3/A/A	-	-	-	-	-
1	88693328	T	A	26	51/3/A/A	-	-	-	-	-
1	88914100	G	C	29	99/4/C/C	-	99/3/C/C	99/4/C/C	-	99/6/C/C
1	89188380	T	G	93	45/20/G/G	-	-	-	-	-
1	89188428	T	G	83	54/17/G/G	-	-	-	-	75/10/G/G
1	89757149	A	T	45	-	99/11/T/T	-	-	-	-
1	89880189	A	G	53	99/14/G/G	-	-	-	-	-
1	90024208	A	T	38	83/4/T/T	-	-	-	-	-
1	90038587	A	T	47	99/7/T/T	-	-	-	-	-
1	90106852	T	C	110	99/20/C/C	-	19/9/C/C	-	-	-
1	90107103	G	A	69	-	-	-	-	-	16/5/A/A
1	90109315	C	A	278	-	-	-	61/4/A/A	-	-
1	90125002	G	A	221	-	-	-	16/4/A/A	-	-
1	90126829	A	C	174	-	-	-	99/4/C/C	-	-
1	90127212	T	C	160	-	-	99/8/C/C	-	-	-
1	90127225	G	A	160	-	-	99/9/A/A	-	-	-
1	90127242	A	C	163	-	-	99/6/C/C	-	-	-
1	90129878	C	A	182	-	-	-	99/3/A/A	-	-
1	90130775	G	A	163	-	-	-	99/4/A/A	-	-
1	90130844	G	A	106	11/17/A/A	-	68/9/A/A	-	-	-
1	90130881	C	T	192	-	-	-	99/4/T/T	-	-
1	90130887	T	C	197	-	-	-	99/4/C/C	-	-
1	90131511	T	C	203	-	-	-	15/3/C/C	-	-
1	90131598	G	A	196	-	-	-	99/3/A/A	-	-
1	90131626	T	C	210	-	-	-	99/3/C/C	-	-
1	90132017	G	A	190	-	-	99/7/A/A	-	-	-
1	90132990	A	T	115	-	-	-	-	-	26/15/T/T
1	90133206	T	C	183	-	-	-	51/4/C/C	-	-
1	90133214	G	T	171	-	-	-	44/4/T/T	-	-
1	90133240	T	G	185	-	-	-	91/4/G/G	-	-
1	90133270	C	G	205	-	-	-	99/3/G/G	-	-
1	90133388	A	G	169	-	-	-	78/4/G/G	-	-
1	90134573	T	C	216	-	-	-	99/3/C/C	-	-
1	90135086	T	C	217	-	-	-	99/4/C/C	-	-
1	90135107	C	G	220	-	-	-	59/4/G/G	-	-
1	90135108	A	G	218	-	-	-	60/4/G/G	-	-
1	90135464	T	C	227	-	-	-	42/4/C/C	-	-
1	90135948	G	A	195	-	-	99/7/A/A	-	-	-
1	90135985	G	C	176	-	-	99/9/C/C	75/4/C/C	-	-
1	90135998	G	A	175	-	-	-	73/3/A/A	-	-
1	90136051	G	T	184	-	-	99/9/T/T	-	-	-
1	90137993	C	G	180	-	-	32/6/G/G	-	-	-
1	90137994	A	T	186	-	-	44/6/T/T	-	-	-
1	90138061	T	G	208	-	-	99/10/G/G	-	-	-
1	90138165	A	G	180	-	-	-	99/4/G/G	-	-
1	90139335	C	T	188	-	-	99/9/T/T	-	-	-
1	90139339	A	G	188	-	-	99/10/G/G	99/3/G/G	-	-
1	90139382	T	G	190	-	-	99/10/G/G	-	-	-
1	90140577	C	T	194	-	-	-	42/4/T/T	-	-
1	90140589	G	A	201	-	-	-	99/3/A/A	-	-
1	90140693	T	C	178	-	-	99/9/C/C	-	-	-
1	90140721	A	G	192	-	-	-	99/3/G/G	-	-
1	90140739	T	C	199	-	-	-	99/3/C/C	-	-
1	90142640	A	G	187	-	-	-	99/4/G/G	-	-
1	90144427	T	C	227	-	-	-	99/4/C/C	-	-
1	90144475	G	A	223	-	-	-	40/3/A/A	-	-
1	90144494	G	T	211	-	-	-	82/3/T/T	-	-
1	90145004	A	T	171	-	-	99/7/T/T	-	-	-
1	90145015	G	A	170	-	-	99/8/A/A	-	-	-
1	90145189	T	C	147	-	-	99/8/C/C	99/4/C/C	-	-
1	90145196	C	T	130	-	-	99/5/T/T	-	-	-
1	90148377	C	T	134	-	-	-	76/3/T/T	-	-
1	90150092	T	C	205	-	-	-	97/4/C/C	-	-
1	90151820	T	C	204	-	-	-	89/4/C/C	-	-
1	90152422	C	G	181	-	-	99/9/G/G	-	-	-
1	90156142	A	G	239	-	-	99/8/G/G	-	-	-
1	90157314	C	G	156	73/12/G/G	-	16/10/G/G	-	-	-
1	90160846	A	G	165	-	-	-	87/4/G/G	-	-
1	90161697	G	A	226	-	-	-	75/3/A/A	-	-
1	90165487	T	C	145	-	-	99/6/C/C	99/3/C/C	-	-
1	90165503	G	C	151	-	-	99/7/C/C	99/3/C/C	-	-
1	90166273	A	G	193	-	-	-	89/4/G/G	-	-
1	90166322	G	A	195	-	-	-	45/3/A/A	-	-
1	90166630	A	G	144	-	-	-	99/3/G/G	-	-
1	90166849	C	T	109	-	-	99/8/T/T	-	-	-
1	90168509	C	T	124	52/20/T/T	-	-	-	-	-
1	90169098	A	T	112	-	-	64/9/T/T	-	-	-
1	90169153	C	T	209	-	-	-	45/3/T/T	-	-
1	90169169	A	C	213	-	-	-	98/4/C/C	-	-
1	90169224	G	C	187	-	-	-	77/4/C/C	-	-
1	90170511	A	G	183	-	-	-	52/4/G/G	-	-
1	90170769	G	A	163	-	-	-	65/3/A/A	-	-
1	90172746	T	C	128	-	-	-	39/4/C/C	-	-
1	90172764	G	A	116	-	-	94/8/A/A	88/3/A/A	-	-
1	90172966	T	G	252	-	-	-	96/4/G/G	-	-
1	90173879	T	G	177	-	-	99/8/G/G	-	-	-
1	90173988	A	T	166	-	-	67/3/T/T	-	-	-
1	90173997	C	A	155	-	-	26/3/A/A	-	-	-
1	90177974	C	T	112	27/19/T/T	-	-	-	-	-
1	90178378	T	C	115	-	-	-	62/4/C/C	-	-
1	90178379	G	A	113	-	-	-	-	-	49/13/A/A
1	90178415	A	G	142	-	-	-	99/4/G/G	-	-
1	90179231	G	A	87	99/14/A/A	99/9/A/A	77/8/A/A	-	-	17/5/A/A
1	90179238	A	G	83	89/13/G/G	99/10/G/G	72/6/G/G	-	-	-
1	90179295	G	C	95	73/18/C/C	-	-	-	-	77/15/C/C
1	90180258	A	G	235	-	-	-	84/4/G/G	-	-
1	90180296	A	G	247	-	-	-	99/4/G/G	-	-
1	90181623	C	A	229	-	-	-	99/4/A/A	-	-
1	90181947	A	T	225	-	-	-	97/4/T/T	-	-
1	90183133	G	A	202	-	-	99/8/A/A	-	-	-
1	90183750	G	T	182	-	-	-	79/4/T/T	-	-
1	90183756	G	A	175	-	-	-	99/4/A/A	-	-
1	90183791	T	A	165	-	-	-	99/4/A/A	-	-
1	90191579	C	T	154	-	-	-	7/3/T/T	-	-
1	90191781	A	G	133	-	-	63/9/G/G	-	-	-
1	90191786	A	G	136	-	-	74/9/G/G	-	-	-
1	90192412	C	T	147	-	-	-	35/4/T/T	-	-
1	90192423	A	C	128	-	-	-	7/4/C/C	-	-
1	90192432	G	A	117	-	-	-	3/4/A/A	-	-
1	90194238	A	G	110	-	99/11/G/G	-	-	-	-
1	90197833	A	C	221	-	-	-	44/3/C/C	-	-
1	90197834	A	C	221	-	-	-	44/3/C/C	-	-
1	90200175	C	T	135	-	-	3/8/T/T	-	-	-
1	90202469	G	A	168	-	-	99/9/A/A	-	-	-
1	90204884	A	C	149	-	-	62/10/C/C	-	-	-
1	90204923	T	G	141	-	-	18/10/G/G	-	-	-
1	90205423	C	T	164	28/19/T/T	-	-	-	-	-
1	90207258	C	T	213	-	-	-	87/4/T/T	-	-
1	90257246	C	A	21	99/5/A/A	84/3/A/A	-	-	-	99/7/A/A
1	90257248	C	A	20	99/5/A/A	86/3/A/A	-	-	-	99/7/A/A
1	90257261	C	G	16	67/3/G/G	66/3/G/G	-	-	-	99/5/G/G
1	90257263	C	A	15	68/3/A/A	68/3/A/A	-	-	-	99/5/A/A
1	90257274	G	A	11	-	-	-	-	-	68/3/A/A
1	90257278	C	A	10	-	-	-	-	-	64/3/A/A
1	90257338	T	G	7	-	-	-	-	-	41/3/G/G
1	90257342	A	T	8	-	-	-	-	-	79/5/T/T
1	90257367	C	A	22	68/3/A/A	62/4/A/A	-	-	67/3/A/A	95/7/A/A
1	90257373	A	T	24	74/3/T/T	58/4/T/T	-	-	73/4/T/T	99/9/T/T
1	90257375	A	G	24	75/3/G/G	58/4/G/G	-	-	77/4/G/G	99/9/G/G
1	90257381	C	A	28	-	81/5/A/A	-	-	77/5/A/A	67/7/A/A
1	90266851	T	G	21	99/5/G/G	99/4/G/G	99/3/G/G	99/4/G/G	-	-
1	90266875	T	G	27	99/11/G/G	99/7/G/G	-	99/4/G/G	-	-
1	90266901	G	C	28	-	-	-	67/3/C/C	-	-
1	90266902	T	A	27	-	-	-	68/3/A/A	-	-
1	90283456	G	C	38	99/7/C/C	99/8/C/C	-	99/3/C/C	99/7/C/C	99/9/C/C
1	90556424	C	T	41	-	99/7/T/T	-	-	-	-
1	90603729	G	A	43	-	99/8/A/A	-	-	-	-
1	90870641	G	A	36	-	99/4/A/A	-	-	-	-
1	90900643	A	C	21	-	-	-	-	49/3/C/C	-
1	91487880	A	G	42	-	99/9/G/G	-	-	-	-
1	91863471	C	A	49	-	-	-	-	-	99/8/A/A
1	91989338	T	G	28	99/7/G/G	99/4/G/G	-	99/4/G/G	99/3/G/G	99/3/G/G
1	92090338	C	G	26	99/3/G/G	99/5/G/G	99/3/G/G	99/4/G/G	99/5/G/G	99/4/G/G
1	92207225	T	A	25	-	-	-	-	33/4/A/A	-
1	92369908	G	A	40	-	95/5/A/A	-	-	-	-
1	92778610	G	C	36	99/7/C/C	99/5/C/C	-	-	-	99/8/C/C
1	92846684	T	C	19	47/5/C/C	-	-	-	-	-
1	92981831	T	C	22	79/4/C/C	-	-	-	-	-
1	93187839	A	C	32	99/8/C/C	99/7/C/C	-	-	99/5/C/C	99/9/C/C
1	93262011	A	T	41	-	99/7/T/T	-	-	-	-
1	93623996	A	T	49	-	99/7/T/T	-	-	-	-
1	93722796	A	G	33	99/4/G/G	99/5/G/G	-	-	99/6/G/G	99/5/G/G
1	94682011	A	T	38	-	99/6/T/T	-	-	-	-
1	95693022	A	G	33	-	99/8/G/G	-	-	-	-
1	95700846	T	G	13	-	56/3/G/G	-	-	7/3/G/G	-
1	96036582	T	G	30	99/5/G/G	77/4/G/G	-	-	97/6/G/G	-
1	96087808	T	C	38	91/4/C/C	-	-	-	-	-
1	96203434	G	T	35	99/12/T/T	-	-	-	-	-
1	96366150	A	G	28	-	93/4/G/G	-	-	-	-
1	96747438	G	T	37	-	99/8/T/T	-	-	-	-
1	96786504	C	G	33	72/3/G/G	-	-	-	-	-
1	97080801	A	T	46	99/11/T/T	-	-	-	-	-
1	97522494	C	T	47	99/12/T/T	99/4/T/T	99/7/T/T	-	-	99/11/T/T
1	97698421	G	T	38	98/4/T/T	-	-	-	-	-
1	97742893	C	G	45	-	99/8/G/G	-	-	-	-
1	97806592	A	G	42	99/13/G/G	-	-	-	-	-
1	97818495	A	T	36	-	99/6/T/T	-	-	-	-
1	97880642	A	T	46	-	99/6/T/T	-	-	-	-
1	98009947	T	A	35	-	47/7/A/A	-	-	-	-
1	98135621	A	G	48	99/15/G/G	-	-	-	-	-
1	98244868	T	A	41	99/11/A/A	-	-	-	-	-
1	98568516	G	A	8	-	69/3/A/A	-	-	-	-
1	98599791	A	T	54	99/12/T/T	-	-	-	-	-
1	98666158	T	C	19	73/3/C/C	-	-	-	99/5/C/C	-
1	98666163	T	C	24	82/3/C/C	-	-	81/3/C/C	99/5/C/C	-
1	98839503	T	C	34	99/5/C/C	-	-	-	-	-
1	99068838	A	G	40	-	40/6/G/G	-	-	-	-
1	99272568	T	C	35	-	99/5/C/C	-	-	-	-
1	99450163	G	A	39	-	-	-	-	-	99/5/A/A
1	99532949	A	C	11	-	-	-	-	99/6/C/C	-
1	99639421	A	G	18	99/4/G/G	-	70/3/G/G	-	99/6/G/G	-
1	99874814	A	T	42	-	53/3/T/T	-	-	-	-
1	100039122	G	A	41	99/7/A/A	99/11/A/A	99/3/A/A	-	99/8/A/A	99/4/A/A
1	100039140	A	T	39	99/4/T/T	99/6/T/T	-	99/3/T/T	-	-
1	100039313	G	A	33	99/6/A/A	99/4/A/A	-	-	99/8/A/A	99/5/A/A
1	100039339	G	A	31	87/4/A/A	93/4/A/A	-	-	-	83/4/A/A
1	100039361	G	A	37	99/5/A/A	99/7/A/A	99/4/A/A	-	99/8/A/A	99/12/A/A
1	100039618	A	G	44	99/9/G/G	99/11/G/G	96/3/G/G	-	99/8/G/G	99/11/G/G
1	100142695	T	C	28	-	94/4/C/C	-	-	-	-
1	100144494	T	C	47	99/10/C/C	-	-	-	-	-
1	100171862	G	T	25	88/4/T/T	-	-	-	99/7/T/T	99/5/T/T
1	100171865	A	G	25	99/4/G/G	-	99/3/G/G	-	99/7/G/G	99/5/G/G
1	100171886	A	G	32	99/5/G/G	99/3/G/G	99/3/G/G	-	99/7/G/G	99/6/G/G
1	100489458	T	C	32	-	99/8/C/C	-	-	-	-
1	100538959	C	A	16	48/3/A/A	-	-	-	-	22/3/A/A
1	100561290	A	G	29	99/7/G/G	-	-	-	-	-
1	100749914	A	G	45	-	99/7/G/G	-	-	-	-
1	101225863	T	C	56	-	-	-	-	-	66/11/C/C
1	101251999	G	A	28	-	-	-	-	41/3/A/A	-
1	101252001	G	A	29	-	-	-	-	42/3/A/A	-
1	101318252	A	G	37	99/8/G/G	-	-	-	-	99/8/G/G
1	101485890	T	C	25	99/5/C/C	99/5/C/C	99/3/C/C	-	99/5/C/C	99/5/C/C
1	101485964	C	A	25	99/5/A/A	99/4/A/A	-	97/3/A/A	99/5/A/A	99/6/A/A
1	101768258	T	G	38	99/18/G/G	-	-	-	-	-
1	101780361	C	T	30	-	-	-	-	-	99/13/T/T
1	101836097	A	C	27	-	-	-	-	14/3/C/C	-
1	102794492	C	A	25	-	99/4/A/A	-	-	99/5/A/A	99/4/A/A
1	102799167	A	G	38	99/5/G/G	99/3/G/G	99/6/G/G	-	99/4/G/G	99/7/G/G
1	103004952	G	A	46	99/13/A/A	-	-	-	-	-
1	103139738	T	C	32	99/10/C/C	-	-	-	-	-
1	103235495	A	T	27	-	92/5/T/T	-	-	-	-
1	103263462	A	T	17	30/3/T/T	-	-	-	99/5/T/T	99/3/T/T
1	103346287	G	T	28	55/3/T/T	53/4/T/T	-	-	-	85/6/T/T
1	103693598	T	C	41	99/8/C/C	-	-	-	-	-
1	103745718	A	T	39	-	99/5/T/T	-	-	-	-
1	103823755	G	A	38	-	99/5/A/A	-	-	-	-
1	104325609	G	T	39	99/4/T/T	-	99/4/T/T	99/3/T/T	-	99/7/T/T
1	104569269	C	A	34	-	-	-	61/3/A/A	-	-
1	104728462	T	C	56	99/14/C/C	-	-	-	-	-
1	104792777	T	C	12	-	-	57/3/C/C	-	-	-
1	104794045	A	G	32	-	99/7/G/G	-	-	-	-
1	104850674	T	A	44	99/10/A/A	-	-	-	-	-
1	104924632	C	T	41	99/13/T/T	-	-	-	-	-
1	105066472	C	A	42	-	-	-	51/3/A/A	-	-
1	105222453	T	C	75	-	-	-	55/4/C/C	-	-
1	105358820	T	C	46	-	99/9/C/C	-	-	-	-
1	105744538	T	C	39	99/8/C/C	-	-	-	-	-
1	106045990	T	C	51	-	99/9/C/C	-	-	-	-
1	106177802	A	T	49	-	99/5/T/T	-	-	-	-
1	106223496	A	G	30	90/3/G/G	99/8/G/G	-	-	99/4/G/G	84/3/G/G
1	106263824	T	C	44	-	70/3/C/C	-	-	-	-
1	106419576	A	T	51	-	99/6/T/T	-	-	-	-
1	106729723	A	T	46	-	99/7/T/T	-	-	-	-
1	106828813	G	A	40	99/10/A/A	-	-	-	-	-
1	106877107	C	T	59	-	99/11/T/T	-	-	-	-
1	106896835	A	G	44	-	83/4/G/G	-	-	-	-
1	106995896	A	G	43	-	90/5/G/G	-	-	-	-
1	107187404	A	T	35	-	80/5/T/T	-	-	-	-
1	107231712	T	C	44	99/10/C/C	99/5/C/C	99/5/C/C	99/4/C/C	-	99/6/C/C
1	107232317	A	T	43	-	99/6/T/T	-	-	-	-
1	107633395	G	T	40	99/7/T/T	99/8/T/T	98/3/T/T	-	90/4/T/T	99/5/T/T
1	107679030	T	C	36	-	82/4/C/C	-	-	-	-
1	107726813	G	C	44	99/9/C/C	99/10/C/C	99/6/C/C	-	-	99/7/C/C
1	107760088	G	T	33	-	99/10/T/T	57/3/T/T	-	63/3/T/T	49/3/T/T
1	107814145	A	G	22	-	-	-	79/3/G/G	99/5/G/G	98/4/G/G
1	107814205	A	G	18	99/5/G/G	99/3/G/G	-	-	90/3/G/G	99/3/G/G
1	107818206	A	T	21	99/3/T/T	99/3/T/T	99/5/T/T	-	99/5/T/T	99/4/T/T
1	107818214	A	T	20	99/3/T/T	-	99/4/T/T	-	-	99/4/T/T
1	107818236	G	A	22	-	15/5/A/A	46/4/A/A	-	62/3/A/A	37/4/A/A
1	107922957	G	T	38	99/6/T/T	-	70/3/T/T	-	-	-
1	108307107	G	A	20	22/4/A/A	9/3/A/A	36/3/A/A	-	-	57/4/A/A
1	108307217	G	A	12	32/3/A/A	-	-	-	-	-
1	108382562	A	G	55	99/18/G/G	99/9/G/G	99/5/G/G	-	99/8/G/G	99/12/G/G
1	108413041	A	C	49	99/14/C/C	99/8/C/C	-	99/4/C/C	-	99/10/C/C
1	109713650	A	T	46	-	99/6/T/T	-	-	-	-
1	109812766	C	T	31	99/6/T/T	99/4/T/T	99/3/T/T	-	99/8/T/T	99/5/T/T
1	109812782	C	T	35	99/6/T/T	99/6/T/T	99/3/T/T	-	-	99/4/T/T
1	109816571	G	T	25	75/3/T/T	72/3/T/T	90/4/T/T	-	86/5/T/T	75/3/T/T
1	109869870	G	T	24	99/8/T/T	-	77/5/T/T	-	95/5/T/T	-
1	109952818	C	A	36	99/8/A/A	99/6/A/A	99/3/A/A	99/3/A/A	99/8/A/A	99/6/A/A
1	109952867	T	C	34	99/10/C/C	99/4/C/C	99/4/C/C	-	-	99/6/C/C
1	109952898	C	A	23	99/8/A/A	-	-	-	99/4/A/A	81/3/A/A
1	110007672	T	C	32	-	99/5/C/C	-	-	-	-
1	110482902	C	T	40	99/6/T/T	95/6/T/T	-	91/3/T/T	99/8/T/T	99/12/T/T
1	110540748	T	G	35	-	74/5/G/G	-	-	-	-
1	110563951	A	G	49	99/14/G/G	-	-	-	-	-
1	110636238	G	A	35	70/3/A/A	88/5/A/A	95/6/A/A	80/3/A/A	83/5/A/A	83/4/A/A
1	110674618	C	G	25	99/5/G/G	99/7/G/G	99/3/G/G	-	99/3/G/G	99/4/G/G
1	110674627	C	G	27	99/5/G/G	99/9/G/G	91/3/G/G	-	-	99/5/G/G
1	110689635	G	T	25	99/11/T/T	-	-	-	-	99/6/T/T
1	110772648	C	T	33	-	-	-	-	-	99/9/T/T
1	110896106	T	C	39	99/9/C/C	-	-	-	-	-
1	111093729	T	C	49	99/6/C/C	99/7/C/C	99/4/C/C	-	99/4/C/C	99/5/C/C
1	111187849	T	A	46	99/16/A/A	-	-	-	-	-
1	111346465	T	A	51	99/10/A/A	-	-	-	-	-
1	111389441	A	T	54	-	99/12/T/T	-	-	-	-
1	111939842	A	T	38	-	99/7/T/T	-	-	-	-
1	112091563	A	T	32	-	99/6/T/T	-	-	-	-
1	112132115	G	A	18	77/4/A/A	-	-	-	55/6/A/A	-
1	112212783	C	A	32	83/5/A/A	59/3/A/A	-	-	-	99/9/A/A
1	112565286	A	G	22	84/4/G/G	-	68/3/G/G	-	-	86/4/G/G
1	112996616	A	C	21	99/5/C/C	99/3/C/C	-	99/4/C/C	-	99/5/C/C
1	113294816	A	G	44	-	99/12/G/G	-	-	-	-
1	113445296	T	G	24	-	-	-	-	45/3/G/G	-
1	113672605	T	A	47	-	99/9/A/A	-	-	-	-
1	113924836	T	C	47	-	99/9/C/C	-	-	-	-
1	114151429	T	C	31	40/4/C/C	-	-	-	-	-
1	114216232	T	A	36	-	99/11/A/A	-	-	-	-
1	114375661	A	G	45	-	87/7/G/G	-	-	-	-
1	114535586	C	A	33	99/7/A/A	99/4/A/A	99/4/A/A	-	-	-
1	114748567	A	T	46	99/7/T/T	-	-	-	-	-
1	114833698	G	A	43	-	-	99/7/A/A	-	-	-
1	114878154	C	T	61	-	-	-	-	78/8/T/T	-
1	114878156	G	A	62	-	-	-	-	89/8/A/A	-
1	115052350	T	C	42	99/10/C/C	-	-	-	-	-
1	115110307	T	C	35	-	97/5/C/C	-	-	-	-
1	115343818	A	G	46	99/6/G/G	99/5/G/G	99/6/G/G	-	-	99/11/G/G
1	115343835	C	G	49	99/8/G/G	99/4/G/G	99/6/G/G	99/4/G/G	-	99/12/G/G
1	115400636	G	A	46	-	97/4/A/A	-	-	-	-
1	115435410	T	A	32	-	99/6/A/A	99/6/A/A	-	-	99/7/A/A
1	115580848	A	G	36	-	99/7/G/G	-	-	-	-
1	115618947	T	C	69	-	-	-	-	-	41/9/C/C
1	116108152	T	C	31	-	41/3/C/C	-	-	-	-
1	116513070	T	C	51	99/12/C/C	-	-	-	-	-
1	116623284	C	A	52	99/16/A/A	-	-	-	-	-
1	116652818	C	A	51	-	-	-	55/4/A/A	-	-
1	116944667	A	G	47	-	56/3/G/G	-	-	-	-
1	117220826	G	T	35	-	99/6/T/T	-	-	-	-
1	117331362	A	G	44	-	46/3/G/G	-	-	-	-
1	117528979	C	A	31	76/5/A/A	91/3/A/A	99/3/A/A	99/3/A/A	99/7/A/A	-
1	117584287	T	A	47	99/16/A/A	-	-	-	-	-
1	118017976	T	C	40	87/4/C/C	-	-	-	-	-
1	118035696	A	T	42	-	50/3/T/T	-	-	-	-
1	118721626	T	G	28	99/6/G/G	-	99/4/G/G	-	-	-
1	118727546	A	C	42	99/8/C/C	-	-	-	-	-
1	118743778	G	A	35	-	74/4/A/A	-	-	-	-
1	118841737	G	T	40	57/3/T/T	-	-	-	-	-
1	119036936	G	A	32	90/5/A/A	12/9/A/A	-	-	34/3/A/A	53/8/A/A
1	119501213	A	T	36	54/3/T/T	-	-	-	-	-
1	119811532	A	C	49	12/10/C/C	49/6/C/C	-	-	-	-
1	119812317	T	C	51	-	99/10/C/C	-	-	-	-
1	119883287	G	T	52	-	69/4/T/T	-	-	-	-
1	119887751	A	G	41	-	-	7/8/G/G	46/3/G/G	-	-
1	120169545	T	A	44	99/9/A/A	-	-	-	-	-
1	120185843	G	T	30	99/6/T/T	99/4/T/T	-	99/3/T/T	99/6/T/T	99/5/T/T
1	120323011	A	C	21	-	66/4/C/C	-	-	60/3/C/C	-
1	120368916	A	G	35	-	99/5/G/G	-	-	-	-
1	120719983	T	A	39	99/4/A/A	99/11/A/A	-	-	99/8/A/A	99/6/A/A
1	120744365	T	C	35	99/7/C/C	-	-	-	-	-
1	120857225	T	A	41	-	99/7/A/A	-	-	-	-
1	121151317	A	C	31	-	-	-	45/3/C/C	-	-
1	121230750	A	C	34	67/10/C/C	-	-	-	-	-
1	121350142	T	A	30	99/7/A/A	-	99/5/A/A	-	99/5/A/A	99/6/A/A
1	121350144	T	A	29	99/7/A/A	95/3/A/A	99/5/A/A	-	99/5/A/A	99/5/A/A
1	121663021	A	G	31	-	66/4/G/G	-	-	-	-
1	121911603	A	G	29	-	87/4/G/G	-	-	-	-
1	121930799	G	A	53	99/6/A/A	99/11/A/A	99/5/A/A	-	-	99/8/A/A
1	121930821	A	C	77	99/16/C/C	-	99/6/C/C	-	-	-
1	121930863	A	G	57	99/7/G/G	-	61/3/G/G	-	77/6/G/G	54/7/G/G
1	121930877	G	A	42	66/3/A/A	23/3/A/A	-	-	-	-
1	121930886	C	T	28	50/3/T/T	-	-	-	7/3/T/T	-
1	121930952	T	C	8	73/3/C/C	-	-	-	-	-
1	121930960	T	C	10	56/3/C/C	-	-	-	-	-
1	121930963	A	C	11	53/3/C/C	-	-	-	-	-
1	121930988	T	C	14	99/4/C/C	-	-	-	-	54/3/C/C
1	121930999	G	A	14	99/4/A/A	-	-	-	78/3/A/A	-
1	121931026	C	A	13	-	47/3/A/A	-	-	56/3/A/A	-
1	121931031	T	C	17	-	40/3/C/C	-	-	49/3/C/C	-
1	121931035	T	C	19	-	40/3/C/C	-	-	49/3/C/C	-
1	121931046	G	A	20	99/4/A/A	99/7/A/A	-	-	79/4/A/A	-
1	121931115	T	G	44	99/11/G/G	99/13/G/G	99/4/G/G	-	99/6/G/G	99/6/G/G
1	121931120	T	G	45	99/12/G/G	99/13/G/G	-	-	99/7/G/G	99/6/G/G
1	121931124	G	A	45	99/12/A/A	99/13/A/A	-	-	99/7/A/A	99/7/A/A
1	121931134	T	G	42	99/11/G/G	99/12/G/G	-	99/3/G/G	99/6/G/G	99/5/G/G
1	121943611	A	T	58	99/10/T/T	35/7/T/T	52/4/T/T	-	-	36/6/T/T
1	121943721	C	T	77	80/6/T/T	18/10/T/T	-	-	-	36/14/T/T
1	122147009	C	A	12	-	-	-	-	99/6/A/A	-
1	122198838	A	G	59	99/12/G/G	-	-	-	-	-
1	122255144	C	T	28	99/5/T/T	-	-	-	-	-
1	123206126	T	C	11	-	-	49/3/C/C	-	-	-
1	123255872	C	T	13	48/4/T/T	-	-	-	18/4/T/T	-
1	123255877	T	C	13	-	-	-	-	44/4/C/C	-
1	123255880	T	C	13	74/4/C/C	-	-	-	74/5/C/C	-
1	123255901	T	A	11	7/4/A/A	-	-	-	71/5/A/A	-
1	123466451	A	G	41	-	63/3/G/G	-	-	-	-
1	123474829	C	G	16	-	59/3/G/G	-	-	88/4/G/G	-
1	123495057	A	G	40	-	52/3/G/G	-	-	-	-
1	123697705	C	G	22	91/3/G/G	88/3/G/G	-	-	99/8/G/G	99/6/G/G
1	123917844	A	C	23	99/3/C/C	94/3/C/C	-	98/3/C/C	-	99/6/C/C
1	123917847	A	C	24	-	49/3/C/C	-	-	-	99/7/C/C
1	123929258	T	C	43	72/12/C/C	-	-	-	-	-
1	124141515	A	T	38	-	99/9/T/T	-	-	-	-
1	124153038	A	G	40	-	99/9/G/G	-	-	-	-
1	124211766	A	G	47	-	94/3/G/G	-	-	-	-
1	124614233	G	A	34	99/4/A/A	99/5/A/A	94/3/A/A	-	99/5/A/A	99/13/A/A
1	124618998	A	T	47	-	-	95/5/T/T	-	-	-
1	124864673	T	C	36	99/5/C/C	99/5/C/C	99/4/C/C	99/3/C/C	99/5/C/C	99/10/C/C
1	124864698	T	C	31	99/5/C/C	99/4/C/C	99/4/C/C	99/3/C/C	99/5/C/C	99/7/C/C
1	124864709	T	C	30	99/4/C/C	99/4/C/C	-	99/3/C/C	99/5/C/C	99/5/C/C
1	125515391	C	T	32	66/5/T/T	-	-	-	-	-
1	125523297	T	A	52	99/9/A/A	-	-	-	-	-
1	125528232	T	A	27	99/4/A/A	99/5/A/A	99/3/A/A	99/3/A/A	-	-
1	125528244	T	A	26	99/3/A/A	99/5/A/A	99/3/A/A	-	-	-
1	125566748	G	T	51	99/6/T/T	-	-	-	-	-
1	125633364	A	T	21	89/3/T/T	-	-	94/3/T/T	82/3/T/T	99/5/T/T
1	125815097	A	G	27	99/4/G/G	-	-	89/3/G/G	99/4/G/G	66/3/G/G
1	125919827	T	A	30	99/5/A/A	-	-	-	-	-
1	126035751	A	T	41	-	99/5/T/T	-	-	-	-
1	126122001	T	A	33	-	-	-	71/3/A/A	-	-
1	126164742	T	A	41	99/8/A/A	-	-	-	-	-
1	126251484	G	T	53	-	-	-	42/3/T/T	-	-
1	126345329	A	G	30	99/7/G/G	99/7/G/G	99/4/G/G	-	99/3/G/G	99/5/G/G
1	126349732	A	G	29	99/6/G/G	99/3/G/G	-	99/4/G/G	-	99/5/G/G
1	126363395	G	A	12	56/3/A/A	61/3/A/A	65/3/A/A	-	-	-
1	126401893	T	G	30	99/9/G/G	-	99/3/G/G	99/4/G/G	99/6/G/G	99/5/G/G
1	126403468	A	G	41	99/6/G/G	99/9/G/G	99/8/G/G	-	99/6/G/G	99/8/G/G
1	126403525	A	G	26	98/4/G/G	99/8/G/G	-	-	-	99/7/G/G
1	126403587	A	G	38	99/8/G/G	99/7/G/G	99/3/G/G	-	99/8/G/G	99/6/G/G
1	126403608	A	G	43	99/8/G/G	99/10/G/G	99/5/G/G	-	-	99/7/G/G
1	126403741	A	G	43	99/9/G/G	99/7/G/G	99/7/G/G	-	-	99/6/G/G
1	126403757	A	G	50	99/10/G/G	99/9/G/G	99/7/G/G	-	-	99/10/G/G
1	126403952	A	G	38	96/4/G/G	99/8/G/G	-	-	-	86/4/G/G
1	126404022	A	T	33	99/5/T/T	99/4/T/T	99/6/T/T	-	99/6/T/T	99/8/T/T
1	126533679	A	T	42	99/11/T/T	99/5/T/T	99/6/T/T	-	99/7/T/T	99/9/T/T
1	126661521	A	G	27	-	-	64/4/G/G	-	-	-
1	126686081	A	G	22	-	-	-	-	22/3/G/G	-
1	126896680	A	G	33	99/9/G/G	99/8/G/G	99/7/G/G	-	93/3/G/G	99/5/G/G
1	127000617	A	T	44	99/8/T/T	99/10/T/T	99/7/T/T	-	-	99/6/T/T
1	127300986	G	A	52	-	99/6/A/A	-	-	-	-
1	127375660	G	T	44	-	99/9/T/T	-	-	-	-
1	127411047	T	C	56	99/14/C/C	-	-	-	-	-
1	127416304	A	G	27	-	90/4/G/G	-	-	-	-
1	127516678	A	T	35	-	45/6/T/T	-	-	-	-
1	127959221	T	A	34	99/7/A/A	-	-	-	-	-
1	128218239	G	C	37	99/8/C/C	99/9/C/C	99/5/C/C	-	-	-
1	128226149	A	T	46	-	99/4/T/T	-	-	-	-
1	128375777	T	C	44	99/7/C/C	99/7/C/C	-	-	-	99/15/C/C
1	128449734	A	T	37	-	99/9/T/T	-	-	-	-
1	128551806	A	G	23	-	99/5/G/G	-	-	-	-
1	128905224	T	C	37	99/10/C/C	99/8/C/C	-	-	-	99/6/C/C
1	129141615	T	C	24	99/3/C/C	-	99/4/C/C	99/4/C/C	99/3/C/C	99/3/C/C
1	129399720	G	A	15	-	-	77/4/A/A	-	-	-
1	129399724	A	G	13	-	-	77/4/G/G	-	-	-
1	129399730	A	G	10	-	-	91/4/G/G	-	-	-
1	129416770	C	T	45	99/11/T/T	99/9/T/T	97/3/T/T	-	99/6/T/T	99/8/T/T
1	129416778	C	A	50	99/9/A/A	99/9/A/A	99/4/A/A	99/4/A/A	99/6/A/A	99/8/A/A
1	129661367	A	T	44	99/9/T/T	-	-	-	-	-
1	129896731	A	G	37	99/9/G/G	-	89/4/G/G	-	-	99/8/G/G
1	129962306	T	C	48	21/9/C/C	28/9/C/C	3/6/C/C	-	-	-
1	129968524	T	G	37	-	-	-	41/3/G/G	-	-
1	130508763	G	T	25	99/6/T/T	99/5/T/T	-	-	99/7/T/T	99/4/T/T
1	130546418	C	A	41	-	-	-	-	-	99/7/A/A
1	130691823	C	A	26	99/6/A/A	-	99/5/A/A	-	99/4/A/A	99/5/A/A
1	130691825	T	A	26	99/6/A/A	-	99/5/A/A	-	93/4/A/A	99/5/A/A
1	130691827	T	C	29	99/5/C/C	-	99/5/C/C	-	98/4/C/C	99/4/C/C
1	130691838	G	C	34	99/8/C/C	99/6/C/C	99/6/C/C	-	99/4/C/C	99/6/C/C
1	130777078	C	A	48	99/9/A/A	99/6/A/A	99/9/A/A	-	99/5/A/A	99/13/A/A
1	131017982	T	C	38	99/9/C/C	-	-	-	-	-
1	131455799	T	A	50	-	-	-	75/3/A/A	-	-
1	131902807	G	T	39	45/7/T/T	-	-	-	-	-
1	131949154	T	G	32	99/8/G/G	-	-	-	-	-
1	132086764	A	G	44	99/14/G/G	-	-	-	-	-
1	132202514	A	G	38	-	99/8/G/G	-	-	-	-
1	132738484	A	G	39	-	59/3/G/G	-	-	-	-
1	132801518	A	G	49	99/7/G/G	99/9/G/G	99/3/G/G	-	99/8/G/G	99/12/G/G
1	132801544	T	G	42	99/8/G/G	99/10/G/G	-	-	-	99/7/G/G
1	132818401	A	T	47	-	87/6/T/T	-	-	-	-
1	132841707	C	T	59	99/14/T/T	-	-	-	-	-
1	133063644	G	A	36	99/4/A/A	99/5/A/A	-	-	-	99/6/A/A
1	133063647	C	A	33	99/5/A/A	99/6/A/A	-	-	-	99/6/A/A
1	133123040	A	T	9	89/4/T/T	-	-	-	-	-
1	133123078	T	C	16	-	-	-	73/3/C/C	99/6/C/C	-
1	133128069	A	G	33	99/5/G/G	99/4/G/G	-	-	99/6/G/G	99/4/G/G
1	133172040	T	C	19	79/3/C/C	-	-	-	99/8/C/C	75/3/C/C
1	133172108	G	C	16	-	-	-	-	99/8/C/C	-
1	133172113	T	C	15	-	-	-	-	99/7/C/C	-
1	133297795	A	G	44	-	78/3/G/G	-	-	-	-
1	133499976	G	A	42	99/11/A/A	-	-	-	-	-
1	133500591	G	A	42	-	99/6/A/A	-	-	-	-
1	133561401	A	G	24	-	81/4/G/G	-	-	-	-
1	133656061	G	T	34	-	99/7/T/T	-	-	-	-
1	134234751	T	C	25	99/6/C/C	-	-	-	-	-
1	134299873	A	T	32	-	99/5/T/T	-	-	-	-
1	134563182	A	G	31	-	99/8/G/G	-	-	-	-
1	135165109	A	T	32	-	80/4/T/T	-	-	-	-
1	135375496	A	G	46	99/4/G/G	99/9/G/G	99/8/G/G	99/3/G/G	-	99/6/G/G
1	135383656	C	A	33	99/6/A/A	99/4/A/A	99/5/A/A	-	-	99/4/A/A
1	135383689	T	C	31	99/9/C/C	99/4/C/C	99/3/C/C	-	99/5/C/C	99/4/C/C
1	135383712	T	C	34	99/11/C/C	95/4/C/C	77/3/C/C	-	99/7/C/C	99/6/C/C
1	135383741	T	C	42	99/13/C/C	-	99/7/C/C	-	-	99/8/C/C
1	135385497	T	C	18	99/6/C/C	-	-	-	84/3/C/C	92/4/C/C
1	135437965	A	G	5	-	-	-	-	86/4/G/G	-
1	135437977	A	G	4	-	-	-	-	54/3/G/G	-
1	135735474	T	G	34	99/13/G/G	99/6/G/G	99/4/G/G	-	99/3/G/G	99/5/G/G
1	135793942	A	C	33	99/6/C/C	99/4/C/C	99/3/C/C	-	-	99/9/C/C
1	136423045	G	T	30	72/4/T/T	79/5/T/T	62/5/T/T	-	50/3/T/T	54/5/T/T
1	136423123	A	G	30	99/8/G/G	99/4/G/G	99/4/G/G	-	99/7/G/G	99/5/G/G
1	136516901	C	A	47	99/11/A/A	-	-	-	-	-
1	136669843	C	A	30	99/5/A/A	-	-	-	99/5/A/A	99/6/A/A
1	136746948	A	G	42	-	99/6/G/G	-	-	-	-
1	137215223	A	G	43	99/9/G/G	-	-	-	-	-
1	137333332	G	T	25	90/3/T/T	89/3/T/T	-	-	99/4/T/T	99/5/T/T
1	137813781	T	G	9	84/3/G/G	-	-	-	-	-
1	137857787	C	T	34	-	99/6/T/T	-	-	-	-
1	138302498	A	G	26	69/3/G/G	-	-	-	-	99/6/G/G
1	138353823	A	T	39	-	95/4/T/T	-	-	-	-
1	138378182	G	T	30	-	89/6/T/T	-	-	86/6/T/T	55/3/T/T
1	138468099	C	A	24	-	-	-	-	51/3/A/A	81/4/A/A
1	138663554	A	G	34	-	56/3/G/G	-	-	-	-
1	138684072	T	G	42	-	-	-	44/3/G/G	-	-
1	139162036	A	T	28	-	99/7/T/T	-	-	-	-
1	139289400	T	C	61	-	-	59/7/C/C	35/4/C/C	-	-
1	139319857	T	G	50	99/12/G/G	-	-	-	-	-
1	139555988	A	G	38	99/11/G/G	-	-	-	-	-
1	139575434	G	T	47	-	99/10/T/T	-	-	-	-
1	139680163	T	A	39	99/9/A/A	-	-	-	-	-
1	139772407	A	G	48	99/11/G/G	-	-	-	-	-
1	139795213	C	A	29	-	-	99/5/A/A	-	-	-
1	140150779	G	A	36	-	47/4/A/A	-	-	-	-
1	140202068	G	T	23	99/5/T/T	-	99/5/T/T	-	99/6/T/T	99/4/T/T
1	140676160	C	G	34	99/11/G/G	-	-	-	-	-
1	140741547	A	C	29	-	80/4/C/C	-	-	-	-
1	141874223	A	T	48	-	62/3/T/T	-	-	-	-
1	141939318	T	C	71	-	-	-	40/4/C/C	-	-
1	141939366	G	A	56	-	-	52/7/A/A	-	-	18/9/A/A
1	141944247	A	G	45	59/8/G/G	-	-	-	-	-
1	142166171	A	T	46	99/9/T/T	-	-	-	-	-
1	142170204	C	T	40	99/9/T/T	99/5/T/T	99/6/T/T	-	-	99/8/T/T
1	142601921	C	T	35	99/11/T/T	-	-	-	-	-
1	142622376	A	T	45	-	70/4/T/T	-	-	-	-
1	142636848	T	A	29	99/8/A/A	-	-	-	-	-
1	142964571	T	A	24	99/8/A/A	99/9/A/A	-	-	81/3/A/A	-
1	143049128	T	C	31	18/8/C/C	47/3/C/C	28/4/C/C	-	-	-
1	143049136	T	C	29	34/8/C/C	27/3/C/C	64/3/C/C	-	53/7/C/C	41/4/C/C
1	143295501	G	T	24	99/4/T/T	99/4/T/T	90/3/T/T	-	99/5/T/T	99/4/T/T
1	143474505	C	A	13	91/4/A/A	-	81/4/A/A	-	-	-
1	143491705	T	C	9	-	-	51/4/C/C	-	29/3/C/C	-
1	143491709	T	C	9	-	-	50/4/C/C	-	28/3/C/C	-
1	143491713	T	C	9	-	-	48/4/C/C	-	28/3/C/C	-
1	143491717	T	C	9	-	-	62/3/C/C	-	28/3/C/C	-
1	143544523	G	T	23	99/5/T/T	-	-	-	99/5/T/T	82/3/T/T
1	143544525	G	T	23	99/5/T/T	69/3/T/T	-	-	99/6/T/T	81/3/T/T
1	143683705	C	A	18	-	-	-	-	50/4/A/A	-
1	143723929	G	C	45	99/10/C/C	99/8/C/C	99/5/C/C	99/3/C/C	99/5/C/C	99/12/C/C
1	143777868	A	G	47	-	99/10/G/G	-	-	-	-
1	143781128	A	C	22	99/4/C/C	-	-	-	-	-
1	144021712	A	G	31	99/7/G/G	97/5/G/G	-	-	-	-
1	144021756	C	G	24	99/6/G/G	99/7/G/G	-	-	89/4/G/G	90/3/G/G
1	144144001	A	G	50	99/14/G/G	-	-	-	-	-
1	144320999	G	A	40	-	60/3/A/A	-	-	-	-
1	144647574	A	G	14	-	-	-	-	-	27/4/G/G
1	144968783	A	G	37	-	99/6/G/G	-	-	-	-
1	144988583	C	T	52	27/9/T/T	-	12/8/T/T	-	-	16/4/T/T
1	144988589	C	T	49	-	-	-	-	-	58/4/T/T
1	145405281	A	G	39	-	96/6/G/G	-	-	-	-
1	145476715	G	A	22	-	-	25/5/A/A	-	95/4/A/A	-
1	146166137	T	C	47	-	99/9/C/C	-	-	-	-
1	146286600	G	T	26	-	-	-	-	26/3/T/T	-
1	146370317	G	C	56	-	99/13/C/C	99/6/C/C	86/3/C/C	-	99/11/C/C
1	146542661	G	C	48	-	99/9/C/C	99/7/C/C	-	-	99/5/C/C
1	146559563	A	G	53	-	99/9/G/G	-	-	-	-
1	146600380	A	T	47	99/9/T/T	-	-	-	-	-
1	146662369	G	T	30	79/4/T/T	-	90/6/T/T	-	65/3/T/T	61/4/T/T
1	147039737	C	T	40	99/7/T/T	99/10/T/T	99/6/T/T	99/4/T/T	-	99/4/T/T
1	147426184	T	C	37	-	-	-	-	-	99/6/C/C
1	147565451	G	C	30	99/10/C/C	99/4/C/C	-	-	99/4/C/C	99/10/C/C
1	147628281	A	G	45	99/11/G/G	-	-	-	-	-
1	147802808	T	C	84	-	38/12/C/C	-	63/4/C/C	-	-
1	148035913	A	T	44	-	99/6/T/T	-	-	-	-
1	148181675	T	C	45	99/5/C/C	-	-	-	-	-
1	148712134	G	C	50	-	99/7/C/C	-	-	-	-
1	148921088	A	G	41	-	99/8/G/G	-	-	-	-
1	149009071	A	G	39	99/10/G/G	-	-	-	-	-
1	149139483	C	A	28	19/3/A/A	-	-	-	-	-
1	149681949	A	G	51	-	99/6/G/G	-	-	-	-
1	149707675	T	C	41	99/7/C/C	99/11/C/C	99/3/C/C	-	99/6/C/C	99/8/C/C
1	149898651	C	A	40	99/7/A/A	60/3/A/A	85/5/A/A	-	99/7/A/A	90/5/A/A
1	149969507	A	G	49	99/10/G/G	-	-	-	-	-
1	150010460	G	A	53	99/14/A/A	-	-	-	-	-
1	150236084	G	C	23	99/9/C/C	-	-	-	99/3/C/C	99/6/C/C
1	150313338	A	G	46	99/9/G/G	-	-	-	-	-
1	150348025	T	A	34	99/7/A/A	-	-	-	-	-
1	150417187	G	A	38	-	-	-	99/4/A/A	-	-
1	150494620	T	C	43	99/8/C/C	-	-	-	-	-
1	150540938	A	G	36	99/9/G/G	99/8/G/G	99/5/G/G	-	99/7/G/G	99/6/G/G
1	150595277	T	C	37	99/12/C/C	-	-	-	-	-
1	151276475	T	C	38	99/11/C/C	99/4/C/C	-	-	99/7/C/C	99/6/C/C
1	151294083	C	T	22	65/3/T/T	88/4/T/T	70/3/T/T	-	99/8/T/T	-
1	151316465	C	A	29	91/4/A/A	99/5/A/A	99/7/A/A	-	95/4/A/A	99/5/A/A
1	151464148	A	G	45	99/8/G/G	-	-	-	-	-
1	151621438	T	C	55	99/12/C/C	99/5/C/C	99/10/C/C	-	-	99/11/C/C
1	152070092	T	C	34	99/10/C/C	-	-	-	-	-
1	152133977	G	A	36	-	90/5/A/A	-	-	-	-
1	152435306	A	G	52	-	99/9/G/G	-	-	-	-
1	152574409	A	G	44	99/13/G/G	-	-	-	-	-
1	152700344	C	A	26	74/3/A/A	87/4/A/A	-	-	74/3/A/A	-
1	152738228	G	A	35	-	99/4/A/A	-	-	-	-
1	152836313	G	C	25	-	-	50/3/C/C	-	-	-
1	153035434	G	A	84	-	63/10/A/A	-	30/4/A/A	-	-
1	153035453	C	A	86	-	86/10/A/A	-	68/3/A/A	-	-
1	153036119	C	A	83	-	89/13/A/A	49/9/A/A	-	-	-
1	153039426	G	A	63	38/15/A/A	15/3/A/A	-	-	-	24/8/A/A
1	153308898	T	C	17	-	82/3/C/C	76/3/C/C	-	55/6/C/C	-
1	153981764	A	C	37	99/6/C/C	-	-	-	-	-
1	154087116	T	G	29	99/7/G/G	-	99/4/G/G	-	99/7/G/G	99/8/G/G
1	154212529	C	T	29	43/6/T/T	-	-	-	-	-
1	154246337	A	G	27	99/9/G/G	99/3/G/G	99/3/G/G	-	99/5/G/G	99/4/G/G
1	154319947	A	G	36	99/9/G/G	-	-	-	-	-
1	154678341	A	G	41	-	99/7/G/G	-	-	-	-
1	154838859	G	A	17	99/5/A/A	99/5/A/A	-	-	88/3/A/A	97/4/A/A
1	154839290	A	G	11	-	-	-	-	83/6/G/G	-
1	154846926	G	T	16	-	-	-	-	78/5/T/T	51/4/T/T
1	154846980	G	T	25	99/7/T/T	74/4/T/T	-	-	83/5/T/T	-
1	155356819	A	G	45	-	99/6/G/G	-	-	-	-
1	155385569	C	T	57	99/16/T/T	-	-	-	-	-
1	155717331	G	A	27	88/3/A/A	99/5/A/A	99/5/A/A	-	99/3/A/A	99/8/A/A
1	155725872	A	T	15	-	-	-	-	53/3/T/T	-
1	155774975	T	C	46	5/5/C/C	-	-	-	-	-
1	155986304	G	A	38	-	99/8/A/A	-	-	-	-
1	156055295	C	T	24	66/7/T/T	24/7/T/T	-	-	-	40/4/T/T
1	157053234	A	T	40	99/7/T/T	99/8/T/T	-	-	99/6/T/T	99/3/T/T
1	157189174	C	T	41	99/12/T/T	93/5/T/T	88/7/T/T	-	-	99/8/T/T
1	157189177	C	A	42	99/14/A/A	89/5/A/A	99/7/A/A	-	-	99/8/A/A
1	157273636	A	G	13	-	99/3/G/G	-	-	-	-
1	157349338	C	T	18	-	-	-	-	36/3/T/T	-
1	157349339	T	C	18	-	-	-	-	28/3/C/C	-
1	157393229	T	C	40	99/11/C/C	-	-	-	-	-
1	157658690	A	C	13	-	-	66/3/C/C	-	99/5/C/C	-
1	157751451	T	C	46	-	99/6/C/C	99/6/C/C	-	-	99/8/C/C
1	157965854	A	T	19	45/4/T/T	-	87/3/T/T	-	99/8/T/T	-
1	158879426	T	C	43	-	-	-	-	-	99/5/C/C
1	158896760	G	T	36	99/6/T/T	-	-	99/3/T/T	99/7/T/T	99/5/T/T
1	159470541	C	T	26	-	-	-	52/3/T/T	-	-
1	159670456	A	G	31	-	78/4/G/G	-	-	-	-
1	159678004	C	T	40	79/5/T/T	57/6/T/T	79/5/T/T	-	-	38/7/T/T
1	159959602	C	T	10	61/3/T/T	-	-	-	-	-
1	160109635	C	A	42	99/6/A/A	99/4/A/A	-	-	-	99/8/A/A
1	160204192	G	A	44	-	53/6/A/A	-	-	-	-
1	160268687	C	A	14	-	99/5/A/A	-	-	79/3/A/A	96/4/A/A
1	160514956	T	C	47	83/13/C/C	-	-	-	-	-
1	160538553	G	T	43	-	-	-	47/3/T/T	-	-
1	160737979	T	A	37	88/6/A/A	-	-	-	-	-
1	160738072	A	G	52	-	99/11/G/G	-	-	-	-
1	160800081	T	C	40	-	64/3/C/C	-	-	-	-
1	160888942	C	T	27	-	-	-	7/3/T/T	11/3/T/T	53/3/T/T
1	161215231	G	A	43	-	99/5/A/A	-	-	-	-
1	161246256	A	T	26	65/3/T/T	67/3/T/T	57/3/T/T	-	-	81/4/T/T
1	161246259	G	T	26	58/3/T/T	60/3/T/T	54/3/T/T	-	75/8/T/T	69/4/T/T
1	161294330	C	A	29	89/5/A/A	-	87/6/A/A	-	99/7/A/A	-
1	161331230	G	T	39	-	99/7/T/T	-	-	-	-
1	161331503	G	A	41	-	99/9/A/A	-	-	-	-
1	161533103	G	T	29	99/6/T/T	-	-	-	-	-
1	161568190	T	C	38	99/8/C/C	-	-	-	-	-
1	161930707	C	T	27	99/10/T/T	-	-	-	99/7/T/T	-
1	162078839	A	G	53	-	99/7/G/G	-	-	-	-
1	162130913	A	G	46	-	99/7/G/G	-	-	-	-
1	162596603	A	C	18	94/4/C/C	93/3/C/C	-	-	96/4/C/C	-
1	162635893	A	G	41	99/9/G/G	99/6/G/G	-	-	-	99/6/G/G
1	162660787	A	T	32	-	99/5/T/T	-	-	-	-
1	162759460	A	C	57	99/13/C/C	99/10/C/C	99/3/C/C	-	-	99/9/C/C
1	162958202	A	G	34	99/11/G/G	-	-	-	-	-
1	163143652	T	C	22	99/7/C/C	-	-	-	-	-
1	163143663	A	T	24	99/7/T/T	-	-	-	-	78/3/T/T
1	163200216	C	A	45	99/7/A/A	99/5/A/A	99/7/A/A	-	-	99/12/A/A
1	163200235	C	A	54	99/8/A/A	99/7/A/A	99/9/A/A	-	-	99/13/A/A
1	163200534	C	A	15	-	77/4/A/A	-	-	-	-
1	163349960	C	T	28	-	-	-	-	72/7/T/T	-
1	163358490	C	A	43	99/3/A/A	99/4/A/A	99/4/A/A	99/3/A/A	-	99/10/A/A
1	163358566	T	C	36	99/6/C/C	99/5/C/C	-	99/4/C/C	-	99/8/C/C
1	163624547	A	T	37	-	99/6/T/T	-	-	-	-
1	163662095	C	G	36	99/9/G/G	99/6/G/G	99/5/G/G	-	99/4/G/G	99/6/G/G
1	163785859	A	G	45	-	99/7/G/G	-	-	-	-
1	164154033	T	G	25	-	-	-	-	-	44/3/G/G
1	164268426	T	C	33	99/9/C/C	99/8/C/C	-	-	99/4/C/C	99/3/C/C
1	164287942	A	G	44	-	99/6/G/G	-	-	-	-
1	164290804	A	G	40	-	99/6/G/G	-	-	-	-
1	164291876	C	G	46	99/11/G/G	99/6/G/G	99/6/G/G	-	-	99/9/G/G
1	164330705	G	A	37	-	99/5/A/A	-	-	-	-
1	164510943	G	T	25	71/6/T/T	-	-	-	76/5/T/T	79/5/T/T
1	164570873	G	A	31	-	99/5/A/A	-	-	-	-
1	164724622	A	C	50	-	99/9/C/C	-	-	-	-
1	164901737	G	A	42	55/7/A/A	-	-	-	-	15/3/A/A
1	164979901	A	C	33	99/9/C/C	99/4/C/C	99/4/C/C	-	99/7/C/C	99/6/C/C
1	165782340	A	G	28	-	72/4/G/G	-	-	-	-
1	166043773	C	T	32	-	-	-	-	10/5/T/T	99/10/T/T
1	166169080	G	A	35	-	94/4/A/A	-	-	-	-
1	166198519	G	T	40	-	93/5/T/T	-	-	-	-
1	166226972	G	T	32	70/4/T/T	-	80/5/T/T	-	69/4/T/T	-
1	166469941	A	T	45	-	39/9/T/T	-	-	31/6/T/T	-
1	166544968	G	T	46	-	99/9/T/T	-	-	-	-
1	166570852	G	C	35	96/6/C/C	25/4/C/C	-	-	-	17/8/C/C
1	166999811	T	A	46	99/9/A/A	-	-	-	-	-
1	167029458	G	A	45	-	61/3/A/A	-	-	-	-
1	167254807	G	A	33	99/8/A/A	-	-	-	-	-
1	167412017	G	T	41	-	99/5/T/T	-	-	-	-
1	167412609	A	C	47	99/10/C/C	-	-	-	-	-
1	167689674	C	T	77	-	-	-	-	-	99/15/T/T
1	167698022	C	G	37	99/10/G/G	41/5/G/G	-	-	-	99/12/G/G
1	167698067	C	G	24	-	-	-	-	70/7/G/G	-
1	168072046	G	T	30	60/3/T/T	63/3/T/T	77/4/T/T	-	76/5/T/T	60/3/T/T
1	168797958	T	G	28	44/3/G/G	-	-	-	-	-
1	168867887	A	T	44	-	99/8/T/T	-	-	-	-
1	169006523	A	G	30	89/4/G/G	99/6/G/G	79/3/G/G	-	99/6/G/G	90/4/G/G
1	169088086	A	G	29	99/7/G/G	99/6/G/G	-	-	99/6/G/G	-
1	169088108	A	T	38	99/8/T/T	99/7/T/T	-	94/3/T/T	-	-
1	169088123	A	G	43	99/12/G/G	99/10/G/G	-	99/4/G/G	-	94/3/G/G
1	169090359	G	C	34	99/7/C/C	99/6/C/C	99/3/C/C	-	-	99/6/C/C
1	169091257	G	T	41	99/10/T/T	99/3/T/T	99/6/T/T	-	-	99/8/T/T
1	169417911	T	C	30	5/4/C/C	-	-	-	-	23/5/C/C
1	169478676	A	G	31	95/3/G/G	99/7/G/G	-	99/3/G/G	99/5/G/G	99/9/G/G
1	169559442	G	T	30	99/6/T/T	99/7/T/T	-	-	73/4/T/T	99/9/T/T
1	169626262	T	C	45	99/9/C/C	-	-	-	-	-
1	169632053	T	C	32	99/6/C/C	-	99/6/C/C	-	99/7/C/C	99/5/C/C
1	169968122	T	C	52	-	-	59/5/C/C	-	-	-
1	170271942	C	A	41	99/13/A/A	-	99/4/A/A	-	-	99/7/A/A
1	170397835	G	T	17	80/3/T/T	-	97/4/T/T	92/3/T/T	99/4/T/T	-
1	170579955	G	A	28	-	47/7/A/A	-	-	-	59/8/A/A
1	170827314	T	A	39	-	73/4/A/A	-	-	-	-
1	170933817	C	T	40	-	-	-	49/3/T/T	-	-
1	171113711	G	T	33	99/9/T/T	99/4/T/T	99/5/T/T	-	99/6/T/T	-
1	171183306	C	T	40	99/6/T/T	-	-	-	-	-
1	171330559	A	T	39	-	72/3/T/T	-	-	-	-
1	171683172	T	C	34	99/8/C/C	-	-	-	-	-
1	171725235	A	G	25	99/6/G/G	-	-	-	99/8/G/G	76/3/G/G
1	171800695	C	G	39	99/11/G/G	99/10/G/G	99/5/G/G	-	99/6/G/G	99/4/G/G
1	172320393	T	C	52	-	-	-	46/3/C/C	-	-
1	172400364	T	C	35	58/4/C/C	-	-	-	-	-
1	172532312	T	A	45	99/7/A/A	-	-	-	-	-
1	172767917	G	T	33	-	99/6/T/T	-	-	-	-
1	172996640	C	A	108	-	-	5/9/A/A	-	-	-
1	172997995	T	C	48	79/8/C/C	-	-	-	-	-
1	173000282	A	T	101	-	-	36/8/T/T	23/4/T/T	-	-
1	173007999	A	C	51	28/5/C/C	43/6/C/C	-	-	-	29/3/C/C
1	173155661	C	A	26	99/6/A/A	-	99/4/A/A	-	99/4/A/A	99/8/A/A
1	173155683	C	A	26	99/5/A/A	-	99/4/A/A	-	99/5/A/A	99/8/A/A
1	173195812	T	A	28	99/9/A/A	-	99/3/A/A	99/3/A/A	-	99/8/A/A
1	173262369	A	G	37	99/12/G/G	99/6/G/G	96/4/G/G	-	99/7/G/G	99/7/G/G
1	173274564	A	G	76	-	-	58/5/G/G	-	-	-
1	173278356	T	C	30	99/6/C/C	-	77/4/C/C	-	-	85/4/C/C
1	173278358	T	C	31	99/6/C/C	-	76/4/C/C	-	-	81/4/C/C
1	173288094	A	G	106	-	-	-	91/4/G/G	-	-
1	173427427	C	A	29	99/7/A/A	64/3/A/A	74/4/A/A	-	-	99/7/A/A
1	173571489	A	G	52	-	99/10/G/G	-	-	-	-
1	173602114	G	A	39	99/7/A/A	99/3/A/A	99/4/A/A	-	-	99/11/A/A
1	173639057	C	G	21	99/5/G/G	90/3/G/G	-	-	99/6/G/G	99/4/G/G
1	173639059	A	G	19	95/4/G/G	79/3/G/G	-	-	97/5/G/G	89/4/G/G
1	173639089	G	A	16	99/4/A/A	-	-	-	96/3/A/A	99/5/A/A
1	173639091	C	A	16	89/4/A/A	-	-	-	-	94/5/A/A
1	173639093	C	A	17	86/4/A/A	-	-	-	-	92/5/A/A
1	173639095	C	A	19	99/5/A/A	-	-	-	79/3/A/A	99/5/A/A
1	173639353	A	T	38	99/9/T/T	99/5/T/T	99/5/T/T	-	99/8/T/T	99/6/T/T
1	173639372	T	C	36	99/11/C/C	99/5/C/C	99/5/C/C	-	99/7/C/C	99/5/C/C
1	173639426	C	A	33	99/9/A/A	99/3/A/A	99/3/A/A	-	99/6/A/A	99/8/A/A
1	173641530	C	A	28	99/7/A/A	76/3/A/A	99/5/A/A	-	99/5/A/A	99/8/A/A
1	173641679	C	A	28	47/3/A/A	-	-	-	72/3/A/A	-
1	173644358	G	T	33	99/10/T/T	99/4/T/T	87/3/T/T	-	99/8/T/T	99/7/T/T
1	173684424	C	A	21	99/4/A/A	-	-	-	99/8/A/A	99/4/A/A
1	173684467	A	T	27	99/7/T/T	99/4/T/T	-	82/3/T/T	99/7/T/T	83/3/T/T
1	173709668	T	A	18	-	-	99/4/A/A	-	-	99/4/A/A
1	173742002	C	A	21	97/6/A/A	-	68/5/A/A	-	37/4/A/A	73/3/A/A
1	173745168	G	A	36	99/8/A/A	65/3/A/A	99/6/A/A	99/3/A/A	99/6/A/A	99/6/A/A
1	173745195	T	A	32	99/5/A/A	59/3/A/A	99/6/A/A	-	99/5/A/A	99/6/A/A
1	173745786	C	G	49	-	-	56/4/G/G	-	-	-
1	173745787	C	A	48	-	-	56/4/A/A	-	-	-
1	173745800	C	A	50	99/10/A/A	99/11/A/A	99/9/A/A	99/3/A/A	99/8/A/A	99/6/A/A
1	173745916	C	A	35	99/7/A/A	-	-	-	-	86/3/A/A
1	173746021	G	T	46	99/13/T/T	99/10/T/T	-	99/3/T/T	-	99/7/T/T
1	173746037	A	C	46	99/12/C/C	99/11/C/C	-	99/4/C/C	-	99/5/C/C
1	173769418	C	T	51	-	-	73/5/T/T	-	-	8/8/T/T
1	173769511	G	T	49	99/11/T/T	99/10/T/T	99/3/T/T	99/3/T/T	99/6/T/T	99/9/T/T
1	173769875	G	A	39	99/6/A/A	99/10/A/A	99/4/A/A	99/4/A/A	99/6/A/A	99/9/A/A
1	173769931	G	T	31	99/8/T/T	99/8/T/T	99/4/T/T	99/3/T/T	99/4/T/T	99/4/T/T
1	173769963	G	C	29	99/6/C/C	99/4/C/C	-	99/3/C/C	-	99/3/C/C
1	173769984	G	T	36	99/8/T/T	-	99/3/T/T	99/4/T/T	-	99/3/T/T
1	173770057	G	T	35	99/10/T/T	99/6/T/T	-	99/3/T/T	99/8/T/T	99/5/T/T
1	173770076	G	T	34	-	-	-	73/3/T/T	-	85/4/T/T
1	173770091	G	T	36	99/8/T/T	99/7/T/T	99/4/T/T	99/3/T/T	99/4/T/T	99/9/T/T
1	173770108	G	C	31	99/5/C/C	99/6/C/C	99/4/C/C	99/3/C/C	99/6/C/C	99/7/C/C
1	173770123	G	T	32	99/4/T/T	99/7/T/T	99/5/T/T	-	99/5/T/T	99/8/T/T
1	173818487	C	G	37	99/7/G/G	99/6/G/G	-	-	-	99/10/G/G
1	173818560	C	G	28	99/8/G/G	99/7/G/G	99/4/G/G	-	99/4/G/G	99/4/G/G
1	173833467	C	A	15	94/5/A/A	73/3/A/A	-	-	-	72/3/A/A
1	173833472	G	A	15	99/7/A/A	85/3/A/A	-	-	-	84/3/A/A
1	173833482	C	A	13	99/6/A/A	83/3/A/A	-	-	-	83/3/A/A
1	173884293	A	C	42	99/6/C/C	99/8/C/C	99/6/C/C	-	-	99/10/C/C
1	173884303	G	T	40	99/6/T/T	99/8/T/T	99/6/T/T	-	-	99/8/T/T
1	173915495	G	T	36	99/7/T/T	99/7/T/T	90/3/T/T	-	-	99/5/T/T
1	173915497	G	A	36	99/7/A/A	99/6/A/A	99/3/A/A	-	-	99/5/A/A
1	174062926	C	A	16	-	-	-	-	99/5/A/A	75/3/A/A
1	174169339	C	G	6	-	-	-	-	83/3/G/G	-
1	174231920	C	A	31	99/7/A/A	-	99/6/A/A	-	99/7/A/A	99/5/A/A
1	174241616	G	T	31	99/5/T/T	99/6/T/T	-	99/4/T/T	99/7/T/T	99/8/T/T
1	174340068	G	C	16	90/3/C/C	99/4/C/C	-	-	-	-
1	174420003	A	G	39	-	99/9/G/G	-	-	-	-
1	174603737	A	G	21	75/7/G/G	71/4/G/G	-	-	68/5/G/G	92/3/G/G
1	174653227	C	A	26	-	63/4/A/A	47/3/A/A	-	-	61/4/A/A
1	175155155	A	T	45	-	99/10/T/T	-	-	-	-
1	175272827	C	A	36	99/10/A/A	96/4/A/A	92/4/A/A	-	-	92/4/A/A
1	175279589	C	A	30	94/4/A/A	71/3/A/A	-	-	-	84/4/A/A
1	175285297	C	T	45	99/12/T/T	99/9/T/T	99/7/T/T	-	-	-
1	175299805	A	G	34	99/15/G/G	99/8/G/G	99/3/G/G	-	99/3/G/G	99/4/G/G
1	175494774	T	C	42	99/14/C/C	-	-	-	-	-
1	175628612	T	C	39	99/9/C/C	-	-	-	-	-
1	175698839	G	C	35	-	-	40/3/C/C	-	-	-
1	176075644	G	A	41	99/7/A/A	-	-	-	-	-
1	176439661	T	G	22	38/6/G/G	-	-	-	-	-
1	176554598	C	T	62	99/9/T/T	-	-	-	-	-
1	176587571	A	G	46	-	99/7/G/G	-	-	-	-
1	176873015	A	C	25	-	47/3/C/C	-	-	-	-
1	177033161	T	A	39	99/9/A/A	-	-	-	-	-
1	177112475	G	C	41	-	81/3/C/C	-	-	-	-
1	177252148	A	C	42	-	99/6/C/C	-	-	-	-
1	177384188	A	G	39	99/5/G/G	91/4/G/G	77/4/G/G	-	99/8/G/G	99/5/G/G
1	177384302	A	G	41	99/10/G/G	99/4/G/G	99/3/G/G	-	-	99/5/G/G
1	177483775	T	A	51	99/7/A/A	-	-	-	-	-
1	177720846	T	C	33	99/8/C/C	-	-	-	-	-
1	177821656	C	T	102	22/16/T/T	-	-	-	-	-
1	178189708	A	G	49	-	99/6/G/G	-	-	-	-
1	178736437	C	T	45	99/12/T/T	-	-	-	-	-
1	178970721	T	A	45	-	18/3/A/A	-	-	-	48/4/A/A
1	179162444	A	C	38	-	92/4/C/C	-	-	-	-
1	179563563	C	T	39	-	-	-	-	-	93/5/T/T
1	179575049	T	C	37	-	-	-	-	-	99/8/C/C
1	179582308	T	C	43	-	99/6/C/C	-	-	-	-
1	180075426	T	C	37	-	-	-	-	-	99/4/C/C
1	180081189	C	A	39	36/3/A/A	-	-	-	-	-
1	180081244	A	G	41	99/7/G/G	99/6/G/G	99/3/G/G	99/3/G/G	-	99/7/G/G
1	180081298	A	G	29	99/11/G/G	-	-	-	-	-
1	180081326	A	G	32	99/10/G/G	99/3/G/G	-	-	-	99/4/G/G
1	180126497	A	C	44	-	-	-	-	99/7/C/C	-
1	180263070	A	G	34	-	99/5/G/G	-	-	-	-
1	180312385	A	T	37	-	-	-	-	-	99/6/T/T
1	180316601	A	T	44	-	99/8/T/T	-	-	-	-
1	180446393	T	C	32	99/7/C/C	-	-	-	-	-
1	180461205	A	G	34	-	90/5/G/G	-	-	-	-
1	180491747	T	C	45	-	-	-	-	-	99/10/C/C
1	180740081	A	T	54	99/14/T/T	67/9/T/T	-	-	-	99/9/T/T
1	180740354	C	G	41	-	-	-	-	-	98/12/G/G
1	180936319	A	G	25	-	99/5/G/G	-	-	-	-
1	180981904	A	T	35	99/5/T/T	-	99/3/T/T	-	-	99/9/T/T
1	181230037	T	A	37	-	99/7/A/A	-	-	-	-
1	181380987	A	G	44	-	-	-	-	-	99/8/G/G
1	181494936	C	A	22	99/6/A/A	-	84/3/A/A	-	-	-
1	181505854	A	T	34	-	-	-	-	-	89/4/T/T
1	181642402	T	A	26	-	-	-	-	-	99/5/A/A
1	181664487	C	A	37	99/7/A/A	99/5/A/A	99/6/A/A	99/3/A/A	99/6/A/A	99/6/A/A
1	181691539	T	C	29	99/6/C/C	99/9/C/C	-	-	99/8/C/C	-
1	181693357	T	A	49	99/8/A/A	-	-	-	99/4/A/A	99/7/A/A
1	181779724	A	G	53	-	78/4/G/G	-	-	-	-
1	181850597	A	T	49	-	99/12/T/T	-	-	-	-
1	182172293	C	T	4	47/3/T/T	-	-	-	-	-
1	182173363	G	T	27	12/10/T/T	27/3/T/T	-	-	-	34/5/T/T
1	182173543	T	C	49	84/17/C/C	29/3/C/C	-	-	-	98/10/C/C
1	182174089	G	T	10	20/4/T/T	53/3/T/T	-	-	-	-
1	182174155	C	T	22	-	51/5/T/T	-	-	-	31/6/T/T
1	182174192	C	T	23	-	52/4/T/T	-	-	-	-
1	182174242	C	T	29	-	-	-	-	61/6/T/T	-
1	182174250	C	T	27	-	-	-	-	40/6/T/T	-
1	182195499	A	G	48	99/13/G/G	99/5/G/G	99/7/G/G	99/3/G/G	-	99/4/G/G
1	182268913	G	A	47	-	-	-	-	-	95/5/A/A
1	182911104	G	A	42	99/15/A/A	-	84/4/A/A	-	-	99/6/A/A
1	182934210	A	T	33	-	-	-	-	-	99/6/T/T
1	182990994	C	T	6	-	-	-	-	64/3/T/T	-
1	183099714	T	A	41	-	-	-	-	-	99/5/A/A
1	183170289	T	G	10	-	-	96/4/G/G	-	65/3/G/G	-
1	183314390	T	C	41	99/7/C/C	-	-	-	-	-
1	183550717	G	A	44	-	-	-	-	-	99/8/A/A
1	183557416	A	C	7	-	-	-	-	65/4/C/C	-
1	183633221	A	G	51	-	-	-	-	-	99/7/G/G
1	183826088	A	G	32	-	99/5/G/G	-	-	-	-
1	183952807	G	A	39	-	-	-	-	-	99/5/A/A
1	183955098	T	G	24	7/3/G/G	38/3/G/G	-	-	-	-
1	183982102	T	A	35	99/8/A/A	-	-	-	-	-
1	184067289	T	C	34	99/8/C/C	-	-	-	-	-
1	184088540	T	C	16	99/3/C/C	-	88/3/C/C	-	99/4/C/C	-
1	184088545	C	A	18	88/3/A/A	-	78/3/A/A	-	99/4/A/A	-
1	184088589	A	G	21	-	99/4/G/G	-	-	99/7/G/G	99/4/G/G
1	184088622	T	A	22	99/3/A/A	99/3/A/A	99/4/A/A	-	99/5/A/A	99/5/A/A
1	184159346	A	T	37	-	99/9/T/T	-	-	-	-
1	184242213	T	C	42	-	-	-	-	-	99/10/C/C
1	184730564	G	T	37	-	-	-	-	-	96/5/T/T
1	184742329	A	G	39	-	99/9/G/G	-	-	-	-
1	184825660	A	G	36	-	-	-	-	-	99/9/G/G
1	184834678	G	C	43	-	99/11/C/C	-	-	-	-
1	184910897	A	G	39	99/13/G/G	99/6/G/G	-	-	99/8/G/G	99/7/G/G
1	184912908	G	C	48	99/4/C/C	99/4/C/C	99/10/C/C	-	-	99/12/C/C
1	184913005	G	C	28	99/9/C/C	99/5/C/C	-	-	99/5/C/C	99/6/C/C
1	184913011	G	C	25	99/8/C/C	99/4/C/C	-	-	99/5/C/C	99/5/C/C
1	184914168	T	A	29	99/11/A/A	99/4/A/A	-	-	99/7/A/A	99/6/A/A
1	184914192	T	G	32	99/12/G/G	99/5/G/G	-	-	99/7/G/G	99/4/G/G
1	184915144	G	A	11	-	-	98/4/A/A	-	75/3/A/A	-
1	184915168	A	G	10	-	-	66/3/G/G	-	-	-
1	184915725	G	C	27	99/5/C/C	99/4/C/C	99/4/C/C	-	99/4/C/C	99/7/C/C
1	184915734	G	C	33	99/6/C/C	99/6/C/C	99/5/C/C	-	99/7/C/C	99/5/C/C
1	184915761	G	C	39	99/10/C/C	99/7/C/C	99/5/C/C	-	-	99/4/C/C
1	185349050	T	A	44	99/4/A/A	99/8/A/A	-	99/4/A/A	96/3/A/A	77/3/A/A
1	185443938	T	C	32	-	99/5/C/C	-	-	-	-
1	185496436	T	C	49	-	99/7/C/C	-	-	-	-
1	185499508	A	C	21	99/4/C/C	-	99/4/C/C	-	99/4/C/C	99/4/C/C
1	185500100	G	C	36	99/9/C/C	99/7/C/C	-	-	99/8/C/C	99/4/C/C
1	185718406	A	T	46	99/9/T/T	99/6/T/T	99/6/T/T	-	-	99/9/T/T
1	185830804	A	G	34	99/7/G/G	-	-	-	-	-
1	186109190	A	C	27	99/6/C/C	99/6/C/C	-	-	99/4/C/C	99/8/C/C
1	186388675	G	T	36	-	99/7/T/T	-	-	-	-
1	186516409	C	T	34	-	-	92/4/T/T	-	-	-
1	186953388	T	C	31	-	65/3/C/C	-	-	-	-
1	187324218	G	A	34	-	-	-	-	-	99/10/A/A
1	187529193	T	C	45	-	87/6/C/C	-	-	-	-
1	187547506	G	A	42	99/7/A/A	-	-	-	-	-
1	187693213	T	C	57	99/10/C/C	-	-	-	-	-
1	187848840	A	G	27	99/9/G/G	-	-	-	-	-
1	187998136	A	C	31	-	-	-	-	-	3/5/C/C
1	188104316	A	G	43	-	99/7/G/G	-	-	-	-
1	188157565	A	G	46	-	99/7/G/G	-	-	-	-
1	188179353	A	G	44	-	99/4/G/G	-	-	-	-
1	188249960	G	C	17	84/4/C/C	-	-	-	83/3/C/C	99/4/C/C
1	188313098	G	T	48	99/12/T/T	99/11/T/T	-	-	-	99/10/T/T
1	188603576	A	T	49	-	99/11/T/T	-	-	-	-
1	188623157	A	G	37	-	99/8/G/G	-	-	-	-
1	188629808	G	A	41	-	99/5/A/A	-	-	-	-
1	188672589	G	A	27	-	63/3/A/A	-	-	-	-
1	188972929	T	C	34	96/4/C/C	-	-	-	-	-
1	189063181	A	T	44	-	66/6/T/T	-	-	-	-
1	189132687	A	T	39	-	99/9/T/T	-	-	-	-
1	189177013	G	A	48	-	94/10/A/A	-	-	-	99/12/A/A
1	189296756	T	G	31	99/4/G/G	99/5/G/G	99/3/G/G	-	-	99/3/G/G
1	190714696	C	G	27	-	-	-	-	-	45/3/G/G
1	190833764	T	G	76	99/14/G/G	99/9/G/G	99/7/G/G	99/4/G/G	-	99/7/G/G
1	190833810	G	A	90	-	12/10/A/A	99/8/A/A	17/4/A/A	-	87/14/A/A
1	190833824	G	T	87	64/6/T/T	-	73/7/T/T	55/4/T/T	82/6/T/T	99/9/T/T
1	191063536	C	T	40	-	-	74/3/T/T	-	-	-
1	191124650	G	A	14	-	-	-	-	41/4/A/A	-
1	191275527	A	C	29	-	99/7/C/C	-	-	-	-
1	191324979	G	A	33	99/5/A/A	77/3/A/A	99/6/A/A	99/3/A/A	99/5/A/A	99/5/A/A
1	191325062	A	G	31	99/4/G/G	99/4/G/G	99/4/G/G	99/4/G/G	99/6/G/G	99/7/G/G
1	191825877	T	G	14	-	6/3/G/G	-	-	-	-
1	191882366	A	G	65	87/4/G/G	-	-	-	-	-
1	191882471	A	G	57	66/13/G/G	88/6/G/G	99/3/G/G	-	89/5/G/G	-
1	191913001	C	T	26	-	63/4/T/T	-	-	99/7/T/T	70/4/T/T
1	192124798	T	A	58	99/15/A/A	99/7/A/A	97/3/A/A	99/3/A/A	-	99/12/A/A
1	192135231	G	A	30	-	-	82/4/A/A	-	-	-
1	192346118	C	A	29	-	-	-	-	4/5/A/A	79/7/A/A
1	192669188	T	C	32	99/5/C/C	-	-	-	-	-
1	192681157	C	T	33	99/8/T/T	-	-	-	-	-
1	192936218	T	A	36	99/11/A/A	-	-	-	-	-
1	193060656	G	A	49	-	99/8/A/A	-	-	-	-
1	193118430	A	T	18	99/3/T/T	-	99/3/T/T	-	-	99/4/T/T
1	193140128	A	C	20	99/3/C/C	-	-	99/4/C/C	99/4/C/C	-
1	193243734	G	C	18	-	-	-	-	99/5/C/C	99/7/C/C
1	193264668	C	T	31	-	-	-	-	-	99/6/T/T
1	193292747	T	G	27	99/5/G/G	99/4/G/G	99/5/G/G	-	99/8/G/G	99/4/G/G
1	193297023	T	G	18	-	-	-	-	99/5/G/G	99/6/G/G
1	193369326	C	T	31	-	-	-	-	-	88/5/T/T
1	193561957	A	G	38	78/5/G/G	-	-	-	-	-
1	193786329	G	A	26	99/9/A/A	99/4/A/A	-	-	-	99/6/A/A
1	193786331	G	A	27	99/9/A/A	99/4/A/A	-	-	-	99/6/A/A
1	193786356	G	A	30	99/5/A/A	99/7/A/A	-	-	99/5/A/A	99/7/A/A
1	193786364	G	A	30	99/6/A/A	99/7/A/A	-	-	99/6/A/A	99/7/A/A
1	193786368	G	T	34	99/6/T/T	99/8/T/T	99/3/T/T	-	99/6/T/T	99/6/T/T
1	193800301	T	G	42	99/10/G/G	99/5/G/G	99/4/G/G	-	-	99/7/G/G
1	193877736	A	G	36	99/8/G/G	99/7/G/G	99/6/G/G	-	99/8/G/G	99/4/G/G
1	193877751	A	G	44	99/8/G/G	99/9/G/G	99/5/G/G	-	-	99/6/G/G
1	193877833	A	G	40	99/8/G/G	99/5/G/G	99/4/G/G	-	-	99/8/G/G
1	193960736	C	A	28	85/4/A/A	99/4/A/A	-	-	99/8/A/A	99/7/A/A
1	193960739	C	T	29	78/3/T/T	71/3/T/T	-	-	-	99/7/T/T
1	193960740	C	G	29	92/4/G/G	86/5/G/G	-	-	-	99/7/G/G
1	193966235	A	G	35	99/6/G/G	99/6/G/G	-	99/3/G/G	-	99/7/G/G
1	194007948	A	G	13	72/3/G/G	-	80/3/G/G	-	68/3/G/G	78/3/G/G
1	194300138	A	G	9	-	-	-	-	16/3/G/G	-
1	194326775	T	G	41	84/5/G/G	-	-	-	-	-
1	194921225	G	A	44	-	-	-	-	-	99/7/A/A
1	195454906	T	A	48	99/16/A/A	-	-	-	-	-
1	195776278	C	T	45	99/11/T/T	-	-	-	-	-
1	195830791	T	C	38	99/16/C/C	-	-	-	-	-
1	195832444	G	C	24	99/8/C/C	-	-	-	99/6/C/C	99/4/C/C
1	195902004	C	A	28	99/5/A/A	-	-	-	99/7/A/A	99/4/A/A
1	195912793	C	A	24	-	99/7/A/A	89/3/A/A	-	99/6/A/A	88/3/A/A
1	195984604	C	G	55	-	68/4/G/G	-	-	-	-
1	196334857	T	C	32	99/6/C/C	-	-	-	-	-
1	196405876	C	T	41	99/5/T/T	-	-	-	-	-
1	196681415	T	C	44	99/13/C/C	-	-	-	-	-
1	196992403	A	C	30	99/3/C/C	99/5/C/C	-	-	-	99/5/C/C
1	196996777	T	A	29	99/6/A/A	99/5/A/A	-	-	99/7/A/A	99/7/A/A
1	196996782	A	G	28	99/6/G/G	99/4/G/G	-	-	99/5/G/G	99/7/G/G
1	196996808	T	G	22	99/4/G/G	-	-	-	99/6/G/G	99/5/G/G
1	197052311	T	A	36	99/9/A/A	-	-	-	-	-
1	197067886	G	C	92	-	-	53/5/C/C	-	-	-
1	197100086	A	G	63	-	-	-	71/3/G/G	-	-
1	197100117	A	G	58	-	-	-	60/3/G/G	-	-
1	197112208	A	G	41	-	99/10/G/G	-	-	-	-
2	3001176	C	T	66	-	-	-	-	-	58/15/T/T
2	3001216	T	C	50	-	-	-	-	-	46/8/C/C
2	3001621	T	C	58	-	-	38/8/C/C	54/4/C/C	-	-
2	3002374	A	G	79	-	-	-	22/3/G/G	-	-
2	3002782	T	C	97	-	80/13/C/C	-	-	-	-
2	3296205	C	A	88	-	-	21/9/A/A	-	-	-
2	4305191	C	A	37	82/7/A/A	70/5/A/A	48/3/A/A	-	-	-
2	4439555	T	C	37	71/7/C/C	-	-	-	-	-
2	4638823	A	C	3	-	-	-	-	75/3/C/C	-
2	4638837	A	C	3	-	-	-	-	80/3/C/C	-
2	4638850	A	C	4	-	-	-	-	66/3/C/C	-
2	4971034	A	C	33	99/6/C/C	99/6/C/C	99/4/C/C	-	99/4/C/C	99/5/C/C
2	5151917	A	G	40	96/9/G/G	-	-	-	-	-
2	5344649	A	G	40	99/5/G/G	-	-	-	-	-
2	5466932	G	C	9	77/3/C/C	-	-	-	-	-
2	5645928	A	G	42	99/7/G/G	-	-	-	-	-
2	5835048	G	A	40	-	-	-	84/3/A/A	-	-
2	5889399	C	A	36	99/6/A/A	61/3/A/A	99/5/A/A	-	74/3/A/A	99/8/A/A
2	5979791	T	C	12	-	-	-	-	57/4/C/C	-
2	5979807	T	C	12	-	-	-	-	58/3/C/C	-
2	6003398	T	G	15	-	-	-	-	79/6/G/G	-
2	6620173	A	T	45	99/9/T/T	-	-	-	-	-
2	7037804	A	T	27	99/6/T/T	-	-	-	99/5/T/T	96/3/T/T
2	7122229	C	T	8	-	-	-	-	99/4/T/T	-
2	7127666	C	T	27	99/3/T/T	99/5/T/T	99/3/T/T	-	-	99/3/T/T
2	7128026	G	T	15	99/3/T/T	-	99/3/T/T	-	-	99/3/T/T
2	7131031	C	A	14	-	-	-	-	-	99/4/A/A
2	7375293	C	T	25	56/4/T/T	36/4/T/T	-	43/4/T/T	52/7/T/T	59/4/T/T
2	7626132	A	C	29	99/5/C/C	99/6/C/C	99/5/C/C	-	99/6/C/C	95/3/C/C
2	7645058	G	A	33	52/3/A/A	-	-	-	-	-
2	7922198	T	C	38	-	-	-	57/3/C/C	-	-
2	7965458	C	A	18	99/5/A/A	-	-	-	99/5/A/A	93/4/A/A
2	8102918	A	C	46	99/9/C/C	-	-	-	-	-
2	8140665	C	T	39	-	-	-	-	-	99/7/T/T
2	8186494	G	T	36	-	-	-	-	50/3/T/T	-
2	8248005	T	A	49	-	-	-	-	-	67/3/A/A
2	8499134	A	G	22	-	-	39/6/G/G	-	6/3/G/G	-
2	8551086	T	C	49	3/11/C/C	13/3/C/C	-	-	-	-
2	8700600	A	G	35	-	-	-	-	-	99/7/G/G
2	9159016	A	G	42	-	-	-	-	-	99/9/G/G
2	9167301	A	G	47	99/6/G/G	-	-	-	-	-
2	9206850	T	C	43	-	-	-	-	-	86/4/C/C
2	9325126	T	A	43	-	-	48/5/A/A	-	-	-
2	10424397	T	A	9	-	-	-	-	60/3/A/A	-
2	10424437	T	G	10	-	-	-	-	45/3/G/G	-
2	10424439	A	G	10	-	-	-	-	40/3/G/G	-
2	10424906	C	T	25	36/8/T/T	24/6/T/T	-	-	-	-
2	10424994	A	G	22	8/7/G/G	-	28/5/G/G	-	52/5/G/G	-
2	10696479	C	T	29	-	-	99/5/T/T	-	-	-
2	10732084	C	T	50	-	99/6/T/T	-	-	-	-
2	11050886	G	T	42	-	99/9/T/T	-	-	99/8/T/T	99/12/T/T
2	11058155	A	T	32	-	99/8/T/T	-	-	-	-
2	11253312	A	G	47	99/9/G/G	-	-	-	-	-
2	11471213	T	C	18	-	-	65/5/C/C	-	-	13/3/C/C
2	11471214	T	A	18	-	-	53/5/A/A	-	-	38/3/A/A
2	11621169	A	C	14	-	69/3/C/C	-	-	-	82/3/C/C
2	12050049	G	A	38	-	13/5/A/A	-	-	-	29/5/A/A
2	12599158	G	A	30	27/4/A/A	-	-	-	-	12/4/A/A
2	12642792	G	A	31	-	88/6/A/A	-	-	-	-
2	12705736	G	A	42	-	-	-	81/4/A/A	-	-
2	13071988	C	A	35	-	-	-	-	99/8/A/A	-
2	13144796	G	A	44	-	-	-	73/4/A/A	-	-
2	13222616	A	G	31	-	82/4/G/G	-	-	-	-
2	13453610	T	C	44	-	99/12/C/C	-	-	-	-
2	13567699	T	C	32	99/11/C/C	-	-	-	-	-
2	13602841	C	A	44	-	-	-	-	99/7/A/A	-
2	13684221	G	A	8	-	3/3/A/A	-	-	-	-
2	13935738	G	T	20	-	99/8/T/T	-	-	78/4/T/T	93/5/T/T
2	14684179	T	G	33	99/8/G/G	-	99/8/G/G	-	99/4/G/G	99/7/G/G
2	14756283	T	C	34	-	-	-	43/3/C/C	-	-
2	14779696	G	T	34	99/5/T/T	-	-	-	-	-
2	15391614	C	T	51	-	-	99/6/T/T	-	-	-
2	15534446	C	A	44	-	71/4/A/A	-	-	-	-
2	15551648	T	A	42	-	-	-	99/4/A/A	-	-
2	15612638	T	C	33	-	99/6/C/C	-	-	-	-
2	15648772	T	C	38	-	99/8/C/C	-	-	-	-
2	15743493	G	A	48	-	99/4/A/A	-	-	-	-
2	15820881	T	A	42	-	-	-	93/4/A/A	-	-
2	15991177	T	C	49	-	-	-	44/3/C/C	-	-
2	16148096	C	A	35	-	-	49/4/A/A	-	-	-
2	16448507	G	T	50	99/16/T/T	99/7/T/T	99/5/T/T	-	-	99/9/T/T
2	16470727	A	T	36	99/8/T/T	-	-	-	-	-
2	17141266	T	C	48	-	99/11/C/C	-	-	-	-
2	17369913	T	C	31	-	-	-	61/3/C/C	-	-
2	17471688	G	A	46	-	-	-	84/3/A/A	-	-
2	17490058	A	G	40	99/8/G/G	-	-	-	-	-
2	17551142	C	A	34	99/9/A/A	-	-	-	-	-
2	17693599	T	A	49	-	-	-	68/3/A/A	-	-
2	17837454	T	C	40	-	72/3/C/C	-	-	-	-
2	17872023	C	G	53	65/10/G/G	27/6/G/G	-	-	-	-
2	17872043	C	G	68	22/10/G/G	-	-	-	-	-
2	18231032	T	C	42	-	-	-	57/3/C/C	-	-
2	18290115	A	G	59	99/13/G/G	-	-	-	-	-
2	18550427	T	C	44	-	99/7/C/C	-	-	-	-
2	18568555	G	A	35	-	-	-	-	-	47/4/A/A
2	18570545	C	T	16	-	-	25/3/T/T	-	53/7/T/T	-
2	18611632	A	C	19	72/3/C/C	99/6/C/C	-	-	99/7/C/C	78/3/C/C
2	18685951	A	G	42	-	84/4/G/G	-	-	-	-
2	18956340	T	C	55	-	-	-	-	-	99/8/C/C
2	19084693	G	A	39	-	99/6/A/A	-	-	-	-
2	19264226	C	T	29	-	-	-	-	-	52/3/T/T
2	19288308	A	C	19	-	99/3/C/C	-	-	99/7/C/C	-
2	19517635	G	A	32	99/7/A/A	-	-	-	-	-
2	19702967	A	G	57	99/15/G/G	-	-	-	-	-
2	20006031	A	T	30	-	83/3/T/T	-	-	-	-
2	20124461	C	T	46	-	96/5/T/T	-	-	-	-
2	20282475	C	T	25	-	-	24/4/T/T	-	-	-
2	20282480	C	T	30	46/6/T/T	9/3/T/T	55/6/T/T	-	-	66/5/T/T
2	20432754	G	T	14	53/3/T/T	48/3/T/T	-	-	59/3/T/T	68/3/T/T
2	20432762	G	T	13	63/3/T/T	-	-	-	96/5/T/T	91/4/T/T
2	20432764	G	T	13	68/3/T/T	-	-	-	99/5/T/T	94/4/T/T
2	20499998	A	G	33	-	99/11/G/G	-	-	-	-
2	20627245	T	C	43	-	99/7/C/C	-	-	-	-
2	20883462	G	A	40	99/9/A/A	99/6/A/A	-	99/4/A/A	-	99/7/A/A
2	20913968	C	A	26	62/3/A/A	94/6/A/A	-	-	79/6/A/A	-
2	20947940	A	C	29	96/5/C/C	-	-	-	-	-
2	21214816	A	G	29	74/5/G/G	-	-	-	-	-
2	21837481	A	G	30	99/7/G/G	-	-	-	-	-
2	21840232	A	G	37	99/13/G/G	-	-	-	-	-
2	22103799	T	A	41	-	-	-	61/3/A/A	-	-
2	22207877	T	A	48	-	99/8/A/A	-	-	-	-
2	22264866	G	A	38	99/8/A/A	-	-	-	-	-
2	22307195	T	A	44	-	99/8/A/A	-	-	-	-
2	22400217	G	A	44	99/12/A/A	99/9/A/A	-	-	-	99/8/A/A
2	22400772	T	A	41	99/11/A/A	99/7/A/A	-	99/3/A/A	99/8/A/A	99/6/A/A
2	22677498	T	C	50	99/15/C/C	-	-	-	-	-
2	22998534	A	T	44	-	-	-	84/4/T/T	-	-
2	23141076	A	T	48	52/6/T/T	-	-	-	-	-
2	23546477	T	A	36	86/5/A/A	-	-	-	-	-
2	23616841	A	G	38	99/8/G/G	-	-	-	-	-
2	23909250	T	A	38	-	99/7/A/A	-	-	-	-
2	24076991	T	C	32	-	99/8/C/C	-	-	-	-
2	24957318	T	G	37	99/14/G/G	99/5/G/G	99/5/G/G	-	99/4/G/G	99/6/G/G
2	25010401	G	T	24	-	-	-	-	77/6/T/T	-
2	25181949	A	T	16	-	-	55/4/T/T	-	-	-
2	25374719	A	G	32	99/11/G/G	-	-	-	-	-
2	25409180	G	T	33	99/8/T/T	99/4/T/T	88/3/T/T	-	92/4/T/T	99/6/T/T
2	25710944	A	T	47	99/11/T/T	-	-	-	-	-
2	25801641	C	A	32	99/6/A/A	-	99/6/A/A	-	72/3/A/A	-
2	26868267	C	T	39	-	-	-	69/4/T/T	-	-
2	26875281	G	C	79	-	19/8/C/C	69/7/C/C	-	-	-
2	26954336	T	C	38	-	99/8/C/C	-	-	-	-
2	27051739	T	A	45	-	58/3/A/A	-	-	-	-
2	27266909	A	T	31	-	78/3/T/T	-	-	36/3/T/T	76/3/T/T
2	27741257	T	G	36	-	99/7/G/G	-	-	99/6/G/G	99/6/G/G
2	27761634	T	C	32	-	-	-	59/3/C/C	-	-
2	28095381	C	A	33	-	-	-	-	77/4/A/A	-
2	28100680	C	T	35	-	99/6/T/T	-	-	-	-
2	28313893	G	A	40	-	-	-	-	44/3/A/A	-
2	28981142	G	A	25	-	99/7/A/A	-	-	-	-
2	29072335	A	G	32	-	99/6/G/G	-	-	-	-
2	29810797	C	T	36	99/5/T/T	-	99/4/T/T	-	-	99/14/T/T
2	30039798	G	T	36	99/9/T/T	99/6/T/T	-	-	85/4/T/T	99/8/T/T
2	30184146	A	C	27	99/7/C/C	99/4/C/C	96/3/C/C	-	-	99/5/C/C
2	30207204	G	C	22	99/4/C/C	-	-	-	99/5/C/C	-
2	30272940	T	C	23	-	-	-	-	-	66/4/C/C
2	30309442	T	G	56	-	-	-	47/3/G/G	-	-
2	30348886	A	G	75	-	-	56/9/G/G	-	-	-
2	30679264	A	G	33	-	88/4/G/G	-	-	-	-
2	30827834	A	T	29	99/7/T/T	99/3/T/T	99/4/T/T	-	99/5/T/T	-
2	30864617	T	G	37	-	-	-	-	-	48/4/G/G
2	31023780	T	C	44	99/12/C/C	99/7/C/C	99/3/C/C	-	-	99/8/C/C
2	31047665	G	T	35	99/6/T/T	95/6/T/T	69/3/T/T	-	99/7/T/T	-
2	31407175	G	T	23	98/5/T/T	-	76/4/T/T	-	70/4/T/T	90/4/T/T
2	31531571	C	T	43	-	99/5/T/T	-	-	-	-
2	31540903	T	A	20	99/6/A/A	-	-	-	-	-
2	31649151	T	C	46	-	99/7/C/C	-	-	-	-
2	31755308	T	C	31	-	99/11/C/C	-	-	-	-
2	31811616	C	T	34	-	99/6/T/T	-	-	-	-
2	31852514	A	G	39	-	99/7/G/G	-	-	-	-
2	31948955	T	C	41	-	87/4/C/C	-	-	-	-
2	32469866	G	T	19	65/4/T/T	55/3/T/T	55/3/T/T	-	-	-
2	32532334	C	A	20	53/3/A/A	59/4/A/A	-	-	96/6/A/A	-
2	33097263	T	A	36	-	-	-	84/3/A/A	-	-
2	33226065	G	C	19	18/4/C/C	-	-	-	-	-
2	33272480	T	A	33	-	79/3/A/A	-	-	-	-
2	33325569	C	A	29	-	-	-	-	60/4/A/A	-
2	33591163	G	A	45	99/10/A/A	-	-	-	-	-
2	33789663	C	T	66	-	-	-	-	-	39/11/T/T
2	33789689	A	G	45	-	-	45/6/G/G	-	-	-
2	33789713	G	T	34	-	-	41/4/T/T	-	-	21/6/T/T
2	34281776	T	A	29	-	-	42/9/A/A	-	-	-
2	34530116	G	T	28	99/8/T/T	-	80/3/T/T	-	-	65/3/T/T
2	34586663	G	T	29	93/5/T/T	-	74/3/T/T	82/4/T/T	99/7/T/T	-
2	34682617	G	T	24	63/3/T/T	-	-	-	67/3/T/T	-
2	34918167	C	T	45	-	99/11/T/T	-	-	-	-
2	35020648	G	T	27	99/7/T/T	67/4/T/T	-	-	-	71/4/T/T
2	36354765	C	T	39	-	99/8/T/T	-	-	-	-
2	37077687	G	A	14	-	16/3/A/A	-	-	-	-
2	37100110	G	A	15	73/3/A/A	47/4/A/A	26/3/A/A	-	-	-
2	37100127	G	A	17	74/3/A/A	47/4/A/A	-	-	-	48/4/A/A
2	37100141	C	T	16	-	46/5/T/T	18/3/T/T	-	-	-
2	37100167	A	G	19	51/3/G/G	-	26/3/G/G	-	-	-
2	37100193	T	G	15	-	74/4/G/G	-	-	33/6/G/G	-
2	37100219	T	A	12	47/3/A/A	33/3/A/A	-	-	-	-
2	37100220	T	C	12	47/3/C/C	33/3/C/C	-	-	-	-
2	37100251	T	C	14	64/3/C/C	45/4/C/C	46/3/C/C	-	-	-
2	37100252	A	G	14	64/3/G/G	45/4/G/G	46/3/G/G	-	-	-
2	37100281	C	T	16	-	43/3/T/T	17/3/T/T	-	68/5/T/T	-
2	37100301	G	T	18	-	73/3/T/T	63/5/T/T	-	83/6/T/T	-
2	37100343	T	C	21	99/5/C/C	75/3/C/C	94/3/C/C	-	99/7/C/C	58/3/C/C
2	37319117	G	T	24	59/3/T/T	92/7/T/T	-	-	60/3/T/T	63/3/T/T
2	37828860	A	C	16	62/4/C/C	-	59/3/C/C	-	-	-
2	37916189	C	A	13	76/3/A/A	-	-	-	-	75/3/A/A
2	38547655	T	C	43	-	99/11/C/C	-	-	-	-
2	38803996	T	C	36	-	99/5/C/C	-	-	-	-
2	39142240	G	T	16	80/5/T/T	-	57/3/T/T	-	-	-
2	39541159	A	T	17	99/5/T/T	-	87/3/T/T	-	-	99/5/T/T
2	39650199	C	A	27	98/7/A/A	63/4/A/A	-	-	72/4/A/A	-
2	39748281	C	T	22	-	36/3/T/T	-	-	-	43/7/T/T
2	39820390	A	G	52	99/12/G/G	99/3/G/G	-	99/3/G/G	-	99/12/G/G
2	39862797	A	G	41	-	-	-	52/3/G/G	-	-
2	39915983	C	T	46	-	-	-	42/3/T/T	-	-
2	39985297	T	A	103	-	-	-	34/4/A/A	-	-
2	40025814	T	G	39	-	88/4/G/G	-	-	-	-
2	40096477	A	C	57	99/10/C/C	-	99/10/C/C	-	99/7/C/C	99/9/C/C
2	40453555	A	C	67	99/15/C/C	99/11/C/C	99/4/C/C	99/3/C/C	-	99/8/C/C
2	40516968	T	A	38	-	99/6/A/A	-	-	-	-
2	41059417	T	A	45	-	97/6/A/A	-	-	-	-
2	41211247	T	A	51	-	99/8/A/A	-	-	-	-
2	41415711	T	C	36	-	99/6/C/C	-	-	-	-
2	41630015	G	T	17	-	-	56/3/T/T	-	-	-
2	41658069	A	G	35	-	18/3/G/G	-	-	-	-
2	41842920	G	A	79	-	-	-	-	-	35/8/A/A
2	41842931	G	A	79	-	-	-	4/3/A/A	-	41/9/A/A
2	41842942	A	G	82	-	-	-	4/3/G/G	-	28/9/G/G
2	41843415	C	T	54	-	54/9/T/T	-	10/4/T/T	-	64/10/T/T
2	41843427	C	T	54	-	36/9/T/T	-	-	-	41/10/T/T
2	41843442	C	T	52	-	55/6/T/T	-	-	-	50/10/T/T
2	41843446	T	C	48	-	44/6/C/C	-	-	-	5/10/C/C
2	41929227	G	C	32	49/5/C/C	-	-	-	-	-
2	42379923	T	C	38	-	99/6/C/C	-	-	-	-
2	42379943	A	G	33	-	97/4/G/G	-	-	-	-
2	42447846	A	G	30	-	99/7/G/G	-	-	-	-
2	42465885	T	A	33	-	99/5/A/A	-	-	-	-
2	43322064	C	A	31	-	77/4/A/A	-	-	-	-
2	43406221	A	G	47	-	99/9/G/G	-	-	-	-
2	43700240	A	C	44	-	99/9/C/C	-	-	-	-
2	43949474	G	A	40	-	99/5/A/A	-	-	-	-
2	44166512	T	A	39	-	75/4/A/A	-	-	-	-
2	44222924	A	G	35	-	-	-	65/3/G/G	-	-
2	44419474	C	T	43	99/12/T/T	99/12/T/T	-	-	99/8/T/T	99/6/T/T
2	45237554	A	T	36	99/8/T/T	-	-	-	-	-
2	45345247	T	C	42	-	99/6/C/C	-	-	-	-
2	45525376	A	T	46	99/6/T/T	-	-	-	-	-
2	45887394	G	T	41	-	-	-	-	99/5/T/T	-
2	45913962	A	C	34	99/5/C/C	-	99/7/C/C	-	-	99/4/C/C
2	46359868	T	C	32	99/8/C/C	99/8/C/C	83/3/C/C	-	99/8/C/C	99/4/C/C
2	46729118	T	C	40	99/4/C/C	99/4/C/C	99/5/C/C	-	-	99/4/C/C
2	47430926	T	G	35	76/3/G/G	-	75/3/G/G	-	-	-
2	47564181	A	G	68	27/19/G/G	15/12/G/G	31/10/G/G	51/3/G/G	-	25/11/G/G
2	47564186	G	A	69	24/19/A/A	10/12/A/A	53/9/A/A	71/4/A/A	-	25/11/A/A
2	47970218	A	T	43	46/3/T/T	-	-	-	-	-
2	48161781	T	C	52	-	94/11/C/C	-	-	-	-
2	48295865	A	G	51	-	99/9/G/G	-	-	-	99/9/G/G
2	48301953	A	T	29	99/5/T/T	-	-	-	-	-
2	48526029	T	A	48	-	57/8/A/A	-	-	-	-
2	49094908	C	A	41	-	-	68/5/A/A	-	-	-
2	49351699	T	C	37	99/9/C/C	-	63/3/C/C	-	-	-
2	49490502	T	C	16	-	-	-	-	53/4/C/C	-
2	49602215	A	C	28	99/8/C/C	99/6/C/C	99/4/C/C	-	99/5/C/C	-
2	49841538	T	G	40	99/11/G/G	-	-	-	-	-
2	50117088	A	G	45	-	51/10/G/G	-	-	-	-
2	50528711	T	C	40	99/9/C/C	-	-	-	-	-
2	50629196	A	G	42	-	45/12/G/G	-	-	-	-
2	50777107	C	T	11	57/3/T/T	-	-	-	-	-
2	50777113	C	T	18	9/3/T/T	-	-	-	28/3/T/T	-
2	51203089	G	C	49	69/9/C/C	-	-	-	-	-
2	51408913	A	C	35	44/4/C/C	19/6/C/C	-	-	-	-
2	51626954	G	A	26	-	-	28/3/A/A	-	26/5/A/A	25/3/A/A
2	51626968	G	A	32	34/7/A/A	-	76/7/A/A	-	-	-
2	51626972	G	A	31	25/8/A/A	-	87/6/A/A	-	-	-
2	51824420	G	T	48	99/17/T/T	-	-	-	-	-
2	51958005	T	A	52	-	63/4/A/A	-	-	32/5/A/A	17/5/A/A
2	52108155	A	G	41	99/5/G/G	-	-	-	-	-
2	52391250	T	G	26	59/3/G/G	-	-	-	-	-
2	52426737	A	G	34	-	45/5/G/G	-	-	-	-
2	52475270	G	A	35	-	99/7/A/A	-	-	99/6/A/A	99/10/A/A
2	52702851	C	A	36	99/8/A/A	51/3/A/A	-	-	90/6/A/A	99/7/A/A
2	53016119	T	A	19	99/3/A/A	99/3/A/A	99/3/A/A	-	-	99/4/A/A
2	53055954	C	A	26	98/3/A/A	-	-	-	99/4/A/A	99/4/A/A
2	53150374	A	G	36	-	99/5/G/G	-	-	-	-
2	53178544	T	A	49	-	49/7/A/A	-	-	-	-
2	53268534	A	C	25	-	29/3/C/C	-	-	99/8/C/C	99/7/C/C
2	53305403	T	A	34	53/4/A/A	-	-	-	-	-
2	53360522	G	T	32	99/6/T/T	98/3/T/T	99/5/T/T	-	97/6/T/T	99/4/T/T
2	53419410	A	G	15	-	-	61/3/G/G	-	-	-
2	53587876	A	T	34	99/6/T/T	-	-	-	-	-
2	53609872	A	T	41	-	82/4/T/T	-	-	-	-
2	53677469	A	T	54	-	99/11/T/T	-	-	-	-
2	53778197	C	T	20	18/5/T/T	-	-	-	17/4/T/T	67/8/T/T
2	53778216	C	A	20	15/6/A/A	-	-	-	35/5/A/A	63/7/A/A
2	53917682	A	G	27	48/5/G/G	-	-	-	-	-
2	54156521	T	A	42	-	-	33/4/A/A	79/4/A/A	-	-
2	54210166	A	T	53	-	99/7/T/T	-	-	-	-
2	54981967	A	G	39	99/10/G/G	-	-	-	-	-
2	54992460	T	A	36	-	78/4/A/A	-	-	-	-
2	55287596	G	A	49	-	99/6/A/A	-	-	-	-
2	55312644	T	A	48	-	99/9/A/A	-	-	-	-
2	55357836	A	G	47	79/4/G/G	-	-	-	-	-
2	55773634	A	T	36	99/6/T/T	-	-	-	-	-
2	55846414	C	T	37	99/8/T/T	99/8/T/T	99/4/T/T	99/4/T/T	99/7/T/T	99/4/T/T
2	56188213	C	T	38	99/7/T/T	-	76/4/T/T	65/3/T/T	-	-
2	56215059	A	G	33	-	81/4/G/G	-	-	-	-
2	56260225	A	G	48	34/9/G/G	-	-	-	-	-
2	56317028	G	A	13	-	98/5/A/A	-	-	-	62/3/A/A
2	56317038	T	G	11	65/3/G/G	89/4/G/G	-	-	-	-
2	56317146	A	G	14	-	-	-	-	53/3/G/G	-
2	56557760	A	G	43	71/4/G/G	-	-	-	-	-
2	56749594	A	T	40	99/7/T/T	-	-	-	-	-
2	56917719	A	G	38	99/10/G/G	-	-	-	-	-
2	56927386	A	T	33	80/8/T/T	-	-	-	-	-
2	56928382	A	T	37	-	50/4/T/T	-	-	-	-
2	57465662	A	G	41	-	99/4/G/G	-	-	-	-
2	57503776	A	G	42	99/7/G/G	-	-	-	-	-
2	57674376	A	G	49	99/11/G/G	-	-	-	-	-
2	57758447	G	A	49	-	99/5/A/A	-	-	-	-
2	58178259	A	G	36	-	99/8/G/G	-	-	-	-
2	58604218	G	A	56	-	99/10/A/A	-	-	-	-
2	58871752	C	T	28	-	-	-	-	-	99/6/T/T
2	58906615	G	C	31	99/4/C/C	99/3/C/C	95/3/C/C	-	-	99/6/C/C
2	58958715	T	G	15	99/4/G/G	-	-	-	-	-
2	59091118	T	G	48	99/13/G/G	90/6/G/G	99/7/G/G	-	-	99/9/G/G
2	59376653	A	T	43	-	99/7/T/T	-	-	-	-
2	59382985	A	G	41	-	99/6/G/G	-	-	-	-
2	59419079	C	T	34	99/11/T/T	-	-	-	-	-
2	60000658	A	C	41	-	99/12/C/C	-	-	-	-
2	60141366	A	G	33	-	99/4/G/G	-	-	-	-
2	60224421	A	C	29	99/4/C/C	99/9/C/C	-	-	99/7/C/C	99/5/C/C
2	60505072	A	G	45	-	-	75/4/G/G	-	-	-
2	61669140	G	A	46	-	99/8/A/A	-	-	-	-
2	62013433	G	T	24	59/3/T/T	69/5/T/T	-	-	-	40/4/T/T
2	62624173	T	C	45	-	99/6/C/C	-	-	-	-
2	62831259	G	T	37	-	99/7/T/T	-	-	-	-
2	62957745	G	A	42	-	99/5/A/A	-	-	-	-
2	63092271	G	T	49	-	99/9/T/T	-	-	-	-
2	63231880	A	G	33	-	47/3/G/G	-	-	-	-
2	63384957	T	C	52	99/9/C/C	-	99/5/C/C	-	-	-
2	63419676	T	G	34	-	99/5/G/G	-	-	-	-
2	63643691	A	T	26	-	99/5/T/T	-	-	-	-
2	63803541	A	G	35	-	99/6/G/G	-	-	-	-
2	64844257	A	C	41	99/7/C/C	99/7/C/C	99/10/C/C	-	99/7/C/C	99/6/C/C
2	64994147	C	A	44	-	99/8/A/A	-	-	-	-
2	65098181	C	A	65	99/11/A/A	-	-	-	71/3/A/A	99/9/A/A
2	65321454	A	T	37	-	99/7/T/T	-	-	-	-
2	65375625	A	G	26	-	99/8/G/G	-	-	-	-
2	65556583	G	A	43	-	75/3/A/A	-	-	-	-
2	65639868	A	G	23	32/3/G/G	-	-	-	-	-
2	66531845	C	A	37	-	-	52/3/A/A	-	-	-
2	66548464	G	A	28	-	99/5/A/A	-	-	-	-
2	67336735	G	T	29	90/6/T/T	64/3/T/T	51/3/T/T	-	79/5/T/T	-
2	68085217	A	T	42	-	99/7/T/T	-	-	-	-
2	68264675	C	T	30	-	-	-	-	-	36/3/T/T
2	68292432	T	A	25	-	-	99/4/A/A	-	99/5/A/A	99/10/A/A
2	68583033	G	A	32	-	99/6/A/A	-	-	-	-
2	68907894	C	A	44	-	99/8/A/A	-	-	-	-
2	69555131	G	A	38	98/13/A/A	91/6/A/A	36/4/A/A	-	-	10/3/A/A
2	69555838	G	A	40	69/8/A/A	99/8/A/A	-	-	28/8/A/A	94/11/A/A
2	69555861	C	T	39	99/8/T/T	99/8/T/T	50/3/T/T	-	69/8/T/T	99/9/T/T
2	69555887	C	T	45	99/8/T/T	99/7/T/T	41/3/T/T	-	-	99/11/T/T
2	69555890	T	C	43	99/8/C/C	99/7/C/C	66/4/C/C	-	-	89/10/C/C
2	69574121	C	T	70	-	20/8/T/T	38/8/T/T	-	-	-
2	69587659	T	C	77	-	4/12/C/C	-	97/4/C/C	-	-
2	69587676	A	C	80	-	-	-	53/3/C/C	-	-
2	69588180	G	A	72	-	-	-	35/3/A/A	-	37/14/A/A
2	69588198	G	A	60	32/16/A/A	-	-	17/3/A/A	-	46/9/A/A
2	69588260	A	G	74	80/17/G/G	-	-	-	-	-
2	69588340	C	T	64	-	-	50/7/T/T	-	-	-
2	69588341	C	A	65	-	-	42/7/A/A	-	-	-
2	69588428	A	T	62	-	-	-	-	-	43/11/T/T
2	69588480	C	A	64	64/11/A/A	-	-	-	-	-
2	70190714	C	A	36	40/3/A/A	-	-	-	-	-
2	70440473	A	T	40	-	99/7/T/T	-	-	99/6/T/T	99/7/T/T
2	70592002	G	A	12	-	-	-	-	43/3/A/A	-
2	70592007	G	A	15	-	-	26/3/A/A	-	58/4/A/A	-
2	70679919	A	T	32	-	95/6/T/T	-	-	-	-
2	70726848	G	A	41	99/8/A/A	99/5/A/A	99/7/A/A	-	-	99/10/A/A
2	71414585	C	T	44	99/13/T/T	-	-	-	-	-
2	71424379	T	C	37	-	66/3/C/C	-	-	-	-
2	71617978	G	T	23	99/7/T/T	79/3/T/T	-	-	99/6/T/T	-
2	72019441	T	A	34	-	78/5/A/A	-	-	-	-
2	72028589	A	T	38	99/15/T/T	99/8/T/T	99/3/T/T	99/3/T/T	99/3/T/T	99/3/T/T
2	72225465	C	A	36	64/4/A/A	-	99/8/A/A	-	99/7/A/A	95/5/A/A
2	72418618	T	C	48	-	-	-	-	6/3/C/C	-
2	72418626	T	C	51	-	-	-	59/3/C/C	47/5/C/C	26/6/C/C
2	72479370	C	T	42	-	-	-	-	-	99/7/T/T
2	72738942	A	G	36	-	99/6/G/G	-	-	-	-
2	73433493	T	A	32	-	97/6/A/A	-	-	-	-
2	73831225	G	A	47	-	99/7/A/A	-	-	-	-
2	74057336	A	T	41	-	99/7/T/T	-	-	-	-
2	74087932	G	T	32	-	99/7/T/T	-	-	-	-
2	74493335	T	G	18	-	-	-	-	-	47/3/G/G
2	74913378	T	C	49	-	99/9/C/C	-	-	-	-
2	75586360	G	A	15	-	48/4/A/A	-	-	-	-
2	75636242	A	G	28	99/3/G/G	99/3/G/G	99/3/G/G	-	-	99/10/G/G
2	75762910	A	G	36	-	-	-	-	-	99/7/G/G
2	75983077	T	C	8	37/3/C/C	-	-	-	-	-
2	75993272	A	G	30	-	-	-	-	-	99/8/G/G
2	76228242	C	T	28	99/5/T/T	-	-	-	-	-
2	76280809	A	T	32	-	-	-	-	-	89/5/T/T
2	76598685	C	T	29	83/6/T/T	97/4/T/T	-	-	54/5/T/T	98/5/T/T
2	76598690	T	C	29	80/6/C/C	99/5/C/C	-	-	73/6/C/C	92/5/C/C
2	76621378	A	G	35	-	-	-	-	-	99/7/G/G
2	76679861	C	A	45	-	99/9/A/A	-	-	-	-
2	76860572	T	C	42	99/12/C/C	99/8/C/C	85/3/C/C	-	82/4/C/C	99/9/C/C
2	77315576	A	T	41	-	99/9/T/T	-	-	-	-
2	77479092	A	T	33	-	-	-	-	-	99/6/T/T
2	77974021	C	A	40	-	-	-	-	-	99/9/A/A
2	77981032	T	A	14	-	-	-	-	27/5/A/A	-
2	78159736	T	A	35	99/9/A/A	-	-	-	-	-
2	78340464	A	G	31	-	-	-	-	-	91/6/G/G
2	78340675	A	T	52	-	-	-	-	-	99/6/T/T
2	78598148	A	G	27	99/5/G/G	99/4/G/G	-	-	-	99/7/G/G
[truncated: 20,912 more rows]
