# Supplementary material for: A Strategy to Identify Dominant Point Mutant Modifiers of a Quantitative Trait
Source: G3 (Bethesda). 2014 Apr 17;4(6):1113–21. doi: 10.1534/g3.114.010595 (PMC4065254; doi:10.1534/g3.114.010595)
Supplement: Supporting Information [file supp_g3.114.010595_FileS3.zip]

Archive with 2 entries (2 files):
- FileS3/FileS3.pdf
- FileS3/READ_ME.pdf
