# Supplementary material for: A Strategy to Identify Dominant Point Mutant Modifiers of a Quantitative Trait
Source: G3 (Bethesda). 2014 Apr 17;4(6):1113–21. doi: 10.1534/g3.114.010595 (PMC4065254; doi:10.1534/g3.114.010595)
Supplement: Supporting Information [file supp_g3.114.010595_FileS4.zip › FileS4/FileS4.xlsx]

## Sheet: Supporting Data File S1
						B6.SNVg	B6.SNVg	B6.SNVg	B6.SNVg	B6.SNVg	B6.SNVg	B6.SNVg	B6.SNVg	B6.SNVg	B6.SNVg	B6.SNVg	B6.SNVg	C57BL/6JD-ApcMin	C57BL/6JD-ApcMin	C57BL/6JD-ApcMin	C57BL/6JD-ApcMin	C57BL/6JD-ApcMin	C57BL/6JD-ApcMin	C57BL/6JD-ApcMin	C57BL/6JD-ApcMin	C57BL/6JD-ApcMin	C57BL/6JD-ApcMin	C57BL/6JD-ApcMin	C57BL/6JD-ApcMin	C57BL/6JD-ApcMin	C57BL/6JD-ApcMin	C57BL/6JD-ApcMin	C57BL/6JD-ApcMin	C57BL/6JD-ApcMin	C57BL/6JD-ApcMin	C57BL/6JD-ApcMin	C57BL/6JD-ApcMin	C57BL/6JD-ApcMin	C57BL/6JD-ApcMin	C57BL/6JD-ApcMin	C57BL/6JD-ApcMin	C57BL/6JD-ApcMin	C57BL/6JD-ApcMin	C57BL/6JD-ApcMin	C57BL/6JD-ApcMin	C57BL/6JD-ApcMin	C57BL/6JD-ApcMin	C57BL/6JD-ApcMin	C57BL/6JD-ApcMin
SNV#	Chr	Position in Mbp	Ref	Alt	Comment	273	273	274	274	275	275	277	277	278	278	279	279	17	18	18	19	20	21	22	42	43	44	45	46	47	48	49	50	51	51	52	52	53	54	55	56	57	58	74	75	76	77	77	78
1	1	5.30273	C	T		T	T	T	T	T	T	T	T	T	T	T	T	C	C	C	C	C	C	C	C	C	N	C	C	C	C	C	C	C	C	C	C	C	C	C	C	C	C	C	C	C	C	C	C
2	1	24.3644	T	A		A	A	A	A	A	A	A	A	A	A	A	A	T	T	T	T	T	T	T	T	T	T	T	T	T	T	T	T	T	T	T	T	T	T	T	T	T	T	T	T	T	T	T	T
3	1	24.892	T	A		N	N	A	A	A	A	A	A	N	A	A	A	T	T	T	T	T	T	T	T	T	T	T	T	T	T	T	T	T	T	T	T	T	T	T	T	T	T	T	T	T	T	T	T
4	1	62.521	G	A	Residual heterozygosity in SNVg line?	A	A	GA	GA	A	A	A	A	A	A	GA	GA	G	G	G	G	G	G	G	G	G	G	G	G	G	G	G	G	G	G	G	G	G	G	G	G	G	G	G	G	G	G	G	G
5	1	122.147	C	A	Divergence of C57BL/6JSD-Min or error in B6 sequence?	A	A	A	A	A	A	A	A	A	A	A	A	A	N	A	A	N	N	A	A	A	N	A	A	A	A	A	A	A	A	A	A	A	A	A	A	A	A	A	A	A	A	A	A
6	1	180.126	A	C		C	C	C	C	C	C	C	C	C	C	C	C	A	A	A	A	A	A	A	A	A	A	A	A	A	A	A	A	A	A	A	A	A	A	A	A	A	A	A	A	A	A	A	A
7	1	193.244	G	C	Divergence of C57BL/6JSD-Min or error in B6 sequence?	C	C	C	C	C	C	C	C	C	C	C	C	C	C	C	C	C	C	C	C	C	C	C	C	C	C	C	C	C	C	C	C	C	C	C	C	C	C	C	C	C	C	C	C
8	2	13.072	C	A		A	A	A	A	A	A	A	A	A	A	A	A	C	C	C	C	C	C	C	C	C	N	C	C	C	C	C	C	C	C	C	C	C	C	C	C	C	C	C	C	C	C	C	C
9	2	13.6028	C	A		A	A	A	A	A	A	A	A	A	A	A	A	C	C	C	C	C	C	C	C	C	C	C	C	C	C	C	C	C	C	C	C	C	C	C	C	C	C	C	C	C	C	C	C
10	2	80.7522	A	G		G	G	G	G	G	G	G	G	G	G	G	G	A	A	A	A	N	N	A	A	A	N	N	A	A	A	A	A	A	A	A	A	A	A	A	A	A	A	A	A	A	A	A	A
11	2	86.0355	A	G		G	G	G	G	G	G	G	G	G	G	G	G	A	A	A	A	A	A	A	A	A	N	A	A	A	A	A	A	A	A	A	A	A	A	A	A	A	A	A	A	A	A	A	A
12	2	92.7955	A	T		T	T	T	T	T	T	T	T	T	T	T	T	A	A	A	A	A	A	A	A	A	A	A	A	A	A	A	A	A	A	A	A	A	A	A	A	A	A	A	A	A	A	A	A
13	2	163.475	A	T		T	T	T	T	T	T	T	T	T	T	T	T	A	A	A	A	A	A	A	A	A	A	A	A	A	A	A	A	A	A	A	A	A	A	A	A	A	A	A	A	A	A	A	A
14	2	166.44	A	T		T	T	T	T	T	T	T	T	T	T	T	T	A	A	A	A	A	A	A	A	A	A	A	A	A	A	A	A	A	A	A	A	A	A	A	A	A	A	A	A	A	A	A	A
15	2	169.098	A	G		G	G	G	G	G	G	G	G	G	G	G	G	A	A	A	A	A	A	A	A	A	A	A	A	A	A	A	A	A	A	A	A	A	A	A	A	A	A	A	A	A	A	A	A
16	3	18.9437	A	G	Residual heterozygosity in SNVg line?	G	G	G	G	GA	GA	G	G	GA	GA	G	G	A	A	A	A	A	A	A	A	A	A	A	A	A	A	N	A	A	A	A	A	A	A	A	A	A	A	A	A	A	A	A	A
17	3	34.8839	C	G	Error in SNVg sequence?	C	C	C	C	C	C	C	C	C	C	C	C	C	C	C	C	N	N	C	C	C	N	C	C	C	C	C	C	C	C	C	C	C	C	C	C	C	C	C	C	C	C	C	C
18	3	90.0424	A	T	Residual heterozygosity in SNVg line? (Some F1s have TA parents?)	T	T	T	T	T	T	T	T	T	T	T	T	A	A	A	A	A	A	A	A	A	A	A	A	A	A	A	A	A	A	A	A	A	A	A	A	A	A	A	A	A	A	A	A
19	3	103.153	T	A	Residual heterozygosity in SNVg line?	A	A	A	A	A	A	A	A	A	A	AT	AT	T	T	T	T	T	T	T	T	T	T	T	T	T	T	T	T	T	T	T	T	T	T	T	T	T	T	T	T	T	T	T	T
20	3	111.362	T	A	Residual heterozygosity in SNVg line?	A	A	A	A	TA	TA	TA	TA	A	A	TA	TA	T	T	T	T	T	N	T	T	T	T	T	T	T	T	T	T	T	T	T	T	T	T	T	T	T	T	T	T	T	T	T	T
21	3	147.989	T	C		C	C	C	C	C	C	C	C	C	C	C	C	T	T	T	T	T	T	T	T	T	T	T	T	T	T	T	T	T	T	T	T	T	T	T	T	T	T	T	T	T	T	T	T
22	3	158.388	T	C		C	C	C	C	C	C	C	C	C	C	C	C	T	T	T	T	T	T	T	T	T	T	T	T	T	T	T	T	T	T	T	T	T	T	T	T	T	T	T	T	T	T	T	T
23	4	38.8714	G	A	Residual heterozygosity in SNVg line?	G	G	AG	AG	G	G	G	G	G	G	G	G	G	G	G	G	G	N	G	G	G	G	N	G	G	G	G	G	G	G	G	G	G	G	G	G	G	G	G	G	G	G	G	G
24	4	62.641	G	A		A	A	A	A	A	A	A	A	A	A	A	A	G	G	G	G	G	G	G	G	G	G	G	G	G	G	G	G	G	G	G	G	G	G	G	G	G	G	G	G	G	G	G	G
25	4	100.367	G	A		A	A	A	A	A	A	A	A	A	A	A	A	G	G	G	G	G	N	G	G	G	N	G	G	G	G	G	G	G	G	G	G	G	G	G	G	G	G	G	G	G	G	G	G
26	4	115.605	T	C		C	C	C	C	C	C	C	C	C	C	C	C	T	T	T	T	N	N	T	T	T	T	N	T	T	T	T	T	T	T	T	T	N	T	T	T	T	T	T	T	T	T	T	T
27	4	121.301	G	A		A	A	A	A	A	A	A	A	A	A	A	A	G	G	G	G	G	G	G	G	G	G	G	G	G	G	G	G	G	G	G	G	G	G	G	G	G	G	G	G	G	G	G	G
28	4	149.769	T	C		C	C	C	C	C	C	C	C	C	C	C	C	T	T	T	T	T	T	T	T	T	T	T	T	T	T	T	T	T	T	T	T	T	T	T	T	T	T	T	T	T	T	T	T
29	4	150.133	C	T		T	T	T	T	T	T	T	T	T	T	T	T	C	C	C	C	C	C	C	C	C	C	C	C	C	C	C	C	C	C	C	C	C	C	C	C	C	C	C	C	C	C	C	C
30	4	153.582	A	G		G	G	G	G	G	G	G	G	G	G	G	G	A	A	A	A	A	A	A	A	A	A	A	A	A	A	A	A	A	A	A	A	A	A	A	A	A	A	A	A	A	A	A	A
31	5	33.1065	A	T		T	T	T	T	T	T	T	T	T	T	T	T	A	A	A	A	A	A	A	A	A	A	A	A	A	A	A	A	A	A	A	A	A	A	A	A	A	A	A	A	A	A	A	A
32	5	64.9578	G	A		A	A	A	A	A	A	A	A	A	A	A	A	G	G	G	G	G	G	G	G	G	G	G	G	G	G	G	G	G	G	G	G	G	G	G	G	G	G	G	G	G	G	G	G
33	5	89.7257	T	A		A	A	A	A	A	A	A	A	A	A	A	A	T	T	T	T	T	N	T	T	T	T	T	T	T	T	T	T	T	T	T	T	T	T	T	T	T	T	T	T	T	T	T	T
34	5	131.703	T	C	Residual heterozygosity in SNVg line?	CT	CT	CT	CT	CT	CT	CT	CT	C	C	CT	CT	T	T	T	T	T	T	T	T	T	T	T	T	T	T	T	T	T	T	T	T	T	T	T	T	T	T	T	T	T	T	T	T
35	5	133.487	A	G	Residual heterozygosity in SNVg line?	AG	AG	AG	AG	AG	AG	AG	AG	G	G	AG	AG	A	A	A	A	A	A	A	A	A	A	A	A	A	A	A	A	A	A	A	A	A	A	A	A	A	A	A	A	A	A	A	A
36	5	147.703	G	T	Residual heterozygosity in SNVg line?	G	G	G	G	G	G	G	G	G	G	G	G	G	G	G	G	G	G	G	G	G	G	G	G	G	G	G	G	G	G	G	G	G	G	G	G	G	G	G	G	G	G	G	G
37	6	4.78701	T	A		A	A	A	A	A	A	A	A	A	A	A	A	T	T	T	T	T	T	T	T	T	T	T	T	T	T	T	T	T	T	T	T	T	T	T	T	T	T	T	T	T	T	T	T
38	6	5.80301	A	G		G	G	G	G	G	G	G	G	G	G	G	G	A	A	A	A	A	A	A	A	A	A	A	A	A	A	A	A	A	A	A	A	A	A	A	A	A	A	A	A	A	A	A	A
39	6	8.78143	A	T	Residual heterozygosity in SNVg line?	T	T	T	T	AT	AT	AT	AT	AT	AT	AT	AT	A	A	A	A	A	A	A	A	A	A	A	A	A	A	A	A	A	A	A	A	A	A	A	A	A	A	A	A	A	A	A	A
40	6	66.1874	T	A		A	A	A	A	A	A	A	A	A	A	A	A	T	TA	T	T	T	T	T	T	T	T	T	T	T	T	T	T	T	T	T	T	T	T	T	T	T	T	T	T	T	T	T	T
41	6	70.7915	A	T		T	T	T	T	T	T	T	T	T	T	T	T	A	A	A	A	A	A	A	A	A	A	A	A	A	A	A	A	A	A	A	A	A	A	A	A	A	A	A	A	A	A	A	A
42	6	73.6088	A	T		T	T	T	T	T	T	T	T	T	T	T	T	A	A	A	A	A	A	A	A	A	A	A	A	A	A	A	A	A	A	A	A	A	A	A	A	A	A	A	A	A	A	A	A
43	6	124.595	C	A		A	A	A	A	A	A	A	A	A	A	A	A	C	C	C	C	C	C	C	C	C	C	C	C	C	C	C	C	C	C	C	C	C	C	C	C	C	C	C	C	C	C	C	C
44	6	143.05	T	C		C	C	C	C	C	C	C	C	C	C	C	C	T	T	T	T	T	T	T	T	T	T	T	T	T	T	T	T	T	T	T	T	T	T	T	T	T	T	T	T	T	T	T	T
45	6	143.305	A	G		G	G	G	G	G	G	G	G	G	G	G	G	A	A	A	A	A	A	A	A	A	A	A	A	A	A	A	A	A	A	A	A	A	A	A	A	A	A	A	A	A	A	A	A
46	7	3.95853	A	G		G	G	G	G	G	G	G	G	G	G	G	G	A	AG	A	A	A	A	A	A	A	A	A	A	A	A	A	A	A	A	A	A	A	A	A	A	A	A	A	A	A	A	A	A
47	7	4.0958	T	A		A	A	A	A	A	A	A	A	A	A	A	A	T	T	T	T	T	T	T	T	T	T	T	T	T	T	T	T	T	T	T	T	T	T	T	T	T	T	T	T	T	T	T	T
48	7	5.26646	T	A		A	A	A	A	A	A	A	A	A	A	A	A	T	T	T	T	T	T	T	T	T	T	T	T	T	T	T	T	T	T	T	T	T	T	T	T	T	T	T	T	T	T	T	T
49	7	71.3165	A	G		G	G	G	G	N	G	G	G	G	G	G	G	A	N	A	A	A	A	A	A	A	A	A	A	A	A	A	A	A	A	A	A	A	A	A	A	A	A	A	A	A	A	A	A
50	7	74.1469	C	A		A	A	A	A	A	A	A	A	A	A	A	A	C	C	C	C	C	C	C	C	C	C	C	C	C	C	C	C	C	C	C	C	C	C	C	C	C	C	C	C	C	C	C	C
51	7	81.0685	A	C		C	C	C	C	C	C	C	C	C	C	C	C	A	A	A	A	A	A	A	A	A	A	A	A	A	A	A	A	A	A	A	A	A	A	A	A	A	A	A	A	A	A	A	A
52	7	144.803	T	C		C	C	C	C	C	C	C	C	C	C	C	C	T	T	T	T	T	T	T	T	T	T	T	T	T	T	T	T	T	T	T	T	T	T	T	T	T	T	T	T	T	T	T	T
53	7	150.65	T	A		A	A	A	A	A	A	A	A	A	A	A	A	T	T	T	T	T	N	T	T	T	T	T	T	T	T	T	T	T	T	T	T	T	T	T	T	T	T	T	T	T	T	T	T
54	8	5.20595	A	G		G	G	N	G	N	G	G	G	G	G	G	G	A	N	A	A	N	A	A	A	A	A	A	A	A	A	A	A	A	A	A	A	A	A	A	A	A	A	A	A	A	A	A	A
55	8	55.1329	T	A		A	A	A	A	A	A	A	A	A	A	A	A	T	T	T	T	T	T	T	T	T	T	T	T	T	T	T	T	T	T	T	T	T	T	T	T	T	T	T	T	T	T	T	T
56	8	62.2798	T	A		A	A	N	A	A	A	A	A	A	A	N	A	N	T	T	T	T	T	T	T	T	N	T	T	T	T	T	T	T	T	T	T	T	T	T	T	T	T	T	T	T	T	T	T
57	8	67.8513	T	A		A	A	A	A	A	A	A	A	A	A	A	A	N	TA	T	T	T	N	T	T	T	T	T	T	T	T	T	T	T	T	T	T	N	T	T	T	T	T	T	T	T	T	T	T
58	8	122.014	C	T		T	T	T	T	T	T	T	T	T	T	T	T	C	C	C	C	C	N	C	C	C	C	C	C	C	C	C	C	C	C	C	C	C	C	C	C	C	C	C	C	C	C	C	C
59	8	130.725	T	C		C	C	C	C	C	C	C	C	C	C	C	C	T	T	T	T	T	T	T	T	T	T	T	T	T	T	T	T	T	T	T	T	T	T	T	T	T	T	T	T	T	T	T	T
60	9	3.3551	T	C		C	C	C	C	C	C	C	C	C	C	C	C	T	T	T	T	T	T	T	T	T	T	T	T	T	T	T	T	T	T	T	T	T	T	T	T	T	T	T	T	T	T	T	T
61	9	58.9803	T	C		C	C	C	C	C	C	C	C	C	C	C	C	T	T	T	T	N	N	T	T	T	N	N	T	T	T	T	T	T	T	T	T	N	T	T	T	T	T	T	T	T	T	T	T
62	9	59.428	T	C		C	C	C	C	C	C	C	C	C	C	C	C	T	T	T	T	T	T	T	T	T	T	T	T	T	T	T	T	T	T	T	T	T	T	T	T	T	T	T	T	T	T	T	T
63	9	59.9231	T	C		C	C	C	C	C	C	C	C	C	C	C	C	T	T	T	T	T	T	T	T	T	T	T	T	T	T	T	T	T	T	T	T	T	T	T	T	T	T	T	T	T	T	T	T
64	9	121.983	A	G		G	G	G	G	G	G	G	G	G	G	G	G	A	A	A	A	A	A	A	A	A	A	A	A	A	A	A	A	A	A	A	A	A	A	A	A	A	A	A	A	A	A	A	A
65	9	123.361	A	C		C	C	C	C	C	C	C	C	C	C	C	C	A	A	A	A	A	A	A	A	A	N	A	A	A	A	A	A	A	A	A	A	A	A	A	A	A	A	A	A	A	A	A	A
66	10	10.7863	T	C		C	C	C	C	C	C	C	C	C	C	C	C	T	T	T	T	T	N	T	T	T	T	T	T	T	T	T	T	T	T	T	T	T	T	T	T	T	T	T	T	T	T	T	T
67	10	11.0989	T	A		A	A	A	A	A	A	A	A	A	A	A	A	T	T	T	T	T	T	T	T	T	T	T	T	T	T	T	T	T	T	T	T	T	T	T	T	T	T	T	T	T	T	T	T
68	10	57.1902	T	C		C	C	C	C	C	C	C	C	C	C	C	C	T	T	T	T	T	T	T	T	T	T	T	T	T	T	T	T	T	T	T	T	T	T	T	T	T	T	T	T	T	T	T	T
69	10	62.0351	C	G		G	G	G	G	G	G	G	G	G	G	G	G	C	C	C	C	C	C	C	C	C	C	C	C	C	C	C	C	C	C	C	C	C	C	C	C	C	C	C	C	C	C	C	C
70	10	66.6893	A	G		G	G	G	G	G	G	G	G	G	G	G	G	A	GA	A	A	A	A	A	A	A	A	A	A	A	A	A	A	A	A	A	A	A	A	A	A	A	A	A	A	A	A	A	A
71	10	109.257	T	A		A	A	A	A	A	A	A	A	A	A	A	A	T	T	T	T	T	T	T	T	T	T	T	T	T	T	T	T	T	T	T	T	T	T	T	T	T	T	T	T	T	T	T	T
72	10	123.317	A	G		G	G	G	G	G	G	G	G	G	G	G	G	A	A	A	A	A	A	A	A	A	A	A	A	A	A	A	A	A	A	A	A	A	A	A	A	A	A	A	A	A	A	A	A
73	10	129.374	A	T		T	T	T	T	T	T	T	T	T	T	T	T	A	A	A	A	A	A	A	A	A	A	A	A	A	A	A	A	A	A	A	A	A	A	A	A	A	A	A	A	A	A	A	A
74	11	3.78713	T	C		C	C	C	C	C	C	C	C	C	C	C	C	T	T	T	T	T	T	T	T	T	T	T	T	T	T	T	T	T	T	T	T	T	T	T	T	T	T	T	T	T	T	T	T
75	11	4.90099	T	C		C	C	C	C	C	C	C	C	C	C	C	C	T	CT	T	T	T	T	T	T	T	T	T	T	T	T	T	T	T	T	T	T	T	T	T	T	T	T	T	T	T	T	T	T
76	11	11.6412	T	A		A	A	A	A	A	A	A	A	A	A	A	A	T	T	T	T	T	T	T	T	T	T	T	T	T	T	T	T	T	T	T	T	T	T	T	T	T	T	T	T	T	T	T	T
77	11	50.5625	T	A		A	A	A	A	A	A	A	A	A	A	A	A	T	T	T	T	T	N	T	T	T	T	T	T	T	T	T	T	T	T	T	T	T	T	T	T	T	T	T	T	T	T	T	T
78	11	52.8195	T	A		A	A	A	A	A	A	A	A	A	A	A	A	T	T	T	T	T	T	T	T	T	T	T	T	T	T	T	T	T	T	T	T	T	T	T	T	T	T	T	T	T	T	T	T
79	11	57.2331	T	A		A	A	A	A	A	A	A	A	N	A	A	A	T	N	T	T	T	AT	T	T	T	N	T	T	T	T	T	T	T	T	T	T	T	T	T	T	T	T	T	T	T	T	T	T
80	11	57.8671	A	G		G	G	G	G	G	G	G	G	G	G	G	G	A	A	A	A	A	A	A	A	A	A	A	A	A	A	A	A	A	A	A	A	A	A	A	A	A	A	A	A	A	A	A	A
81	12	33.615	G	C		C	C	C	C	C	C	C	C	C	C	C	C	G	G	G	G	G	G	G	G	G	G	G	G	G	G	G	G	G	G	G	G	G	G	G	G	G	G	G	G	G	G	G	G
82	12	54.3545	T	G	Divergence of C57BL/6JSD-Min or error in B6 sequence?	G	G	G	G	G	G	G	G	G	G	G	G	G	G	G	G	N	N	G	G	G	G	G	G	G	G	G	G	G	G	G	G	G	G	G	G	G	G	G	G	G	G	G	G
83	12	80.2359	C	T		N	T	T	T	T	T	T	T	T	T	T	T	C	C	C	C	C	C	C	C	C	C	C	C	C	C	C	C	C	C	C	C	C	C	C	C	C	C	C	C	C	C	C	C
84	12	81.2912	A	G	Divergence of C57BL/6JSD-Min or error in B6 sequence?	G	G	G	G	G	G	G	G	G	G	G	G	G	G	G	G	G	N	N	G	G	N	G	G	G	G	G	G	G	G	G	G	G	G	G	G	G	G	G	G	G	G	G	G
85	12	105.76	T	C		C	C	C	C	C	C	C	C	C	C	C	C	T	CT	T	T	T	N	N	T	T	T	T	T	T	T	T	T	T	T	T	T	T	T	T	T	T	T	T	T	T	T	T	T
86	12	120.135	A	G		G	G	G	G	G	G	G	G	G	G	G	G	A	A	A	A	A	N	A	A	A	AG	A	A	A	A	A	A	A	A	A	A	A	A	A	A	A	A	A	A	A	A	A	A
87	13	6.64067	G	T	Residual heterozygosity in SNVg line?	GT	GT	GT	GT	GT	GT	GT	GT	T	T	G	G	G	N	G	G	G	G	G	G	G	G	G	G	G	G	G	G	G	G	G	G	G	G	G	G	G	G	G	G	G	G	G	G
88	13	47.8244	A	T		T	T	T	T	T	T	T	T	T	T	T	T	A	A	A	A	A	A	A	A	A	N	A	A	A	A	A	A	A	A	A	A	A	A	A	A	A	A	A	A	A	A	A	A
89	13	55.8675	A	G		G	G	G	G	G	G	G	G	G	G	G	G	A	A	A	A	A	A	A	A	A	A	A	A	A	A	A	A	A	A	A	A	A	A	A	A	A	A	A	A	A	A	A	A
90	13	61.7511	T	A		A	A	A	A	A	A	A	A	A	A	A	A	T	T	T	T	T	T	T	T	T	T	T	T	T	T	T	T	T	T	T	T	T	T	T	T	T	T	T	T	T	T	T	T
91	13	65.0275	A	T		T	T	T	T	T	T	T	T	T	T	T	T	A	A	A	A	A	A	A	A	A	A	A	A	A	A	A	A	A	A	A	A	A	A	A	A	A	A	A	A	A	A	A	A
92	13	74.0486	A	T		T	T	T	T	T	T	T	T	T	T	T	T	A	A	A	A	N	N	A	A	A	N	A	A	A	A	A	A	A	A	A	A	A	A	A	A	A	A	A	A	A	A	A	A
93	13	79.8843	T	C		C	C	C	C	C	C	C	C	C	C	N	C	N	T	T	T	T	N	T	T	T	T	N	T	T	T	N	T	T	T	N	T	N	T	T	T	T	T	T	T	T	N	N	T
94	13	86.6668	A	T		T	T	T	T	T	T	T	T	T	T	T	T	A	A	A	A	A	A	A	A	A	A	A	A	A	A	A	A	A	A	A	A	A	A	A	A	A	A	A	A	A	A	A	A
95	13	104.473	A	T		T	T	T	T	T	T	T	T	T	T	T	T	A	A	A	A	A	A	A	A	A	A	A	A	A	A	A	A	A	A	A	A	A	A	A	A	A	A	A	A	A	A	A	A
96	14	26.1558	T	C		C	C	C	C	C	C	C	C	C	C	C	C	T	T	T	T	T	T	T	T	T	T	T	T	T	T	T	T	T	T	T	T	T	T	T	T	T	T	T	T	T	T	T	T
97	14	26.4018	A	G		G	G	G	G	G	G	G	G	G	G	G	G	A	A	A	A	A	A	A	A	A	A	A	A	A	A	A	A	A	A	A	A	A	A	A	A	A	A	A	A	A	A	A	A
98	14	30.5448	A	T		T	T	T	T	T	T	T	T	T	T	T	T	A	A	A	A	A	A	A	A	A	A	N	A	A	A	A	A	A	A	A	A	A	A	A	A	A	A	A	A	A	A	A	A
99	14	30.9469	A	T		T	T	T	T	T	T	T	T	T	T	T	T	A	A	A	A	N	A	A	A	A	A	A	A	A	A	A	A	A	A	A	A	A	A	A	A	A	A	A	A	A	A	A	A
100	14	46.1497	A	G	Divergence of C57BL/6JSD-Min or error in B6 sequence?	N	N	N	G	N	G	N	G	N	G	N	G	N	N	N	N	N	N	N	G	G	N	G	G	G	G	G	G	G	G	G	G	G	G	G	N	G	N	G	G	G	G	G	G
101	14	100.737	G	A		A	A	A	A	A	A	A	A	A	A	A	A	G	G	G	G	G	G	G	G	G	G	N	G	G	G	G	G	G	G	G	G	G	G	G	G	G	G	G	G	G	G	G	G
102	14	113.754	A	G		G	G	G	G	G	G	G	G	G	G	G	G	A	A	A	A	A	A	A	A	A	A	A	A	A	A	A	A	A	A	A	A	A	A	A	A	A	A	A	A	A	A	A	A
103	14	121.861	T	A		A	A	A	A	A	A	A	A	A	A	A	A	T	T	T	T	T	T	T	T	T	T	T	T	T	T	T	T	T	T	T	T	T	T	T	T	T	T	T	T	T	T	T	T
104	15	38.2293	C	A		A	A	A	A	A	A	A	A	A	A	A	A	C	C	C	C	N	C	N	C	C	N	C	C	C	C	C	C	C	C	C	C	C	C	C	C	C	C	N	C	C	C	C	C
105	15	48.8486	C	T		T	T	T	T	T	T	T	T	T	T	T	T	C	C	C	C	C	C	C	C	C	N	C	C	C	C	C	C	C	C	C	C	C	C	C	C	C	C	C	C	C	C	C	C
106	15	67.0706	A	T		T	T	N	T	T	T	N	T	T	T	N	T	A	A	N	A	A	A	N	A	A	N	N	A	A	A	N	A	N	A	A	A	N	A	A	A	A	N	A	A	A	N	A	A
107	15	68.238	T	C		C	C	C	C	C	C	C	C	C	C	C	C	T	T	T	T	T	T	T	T	T	T	T	T	T	T	T	T	T	T	T	T	T	T	T	T	T	T	T	T	T	T	T	T
108	15	69.3265	T	C		C	C	C	C	C	C	C	C	C	C	C	C	T	T	T	T	T	T	T	T	T	T	T	T	T	T	T	T	T	T	T	T	T	T	T	T	T	T	T	T	T	T	T	T
109	15	75.4702	C	T		T	T	T	T	T	T	T	T	T	T	T	T	C	C	C	C	C	C	C	C	C	C	C	C	C	C	C	C	C	C	C	C	C	C	C	C	C	C	C	C	C	C	C	C
110	15	97.1663	G	A		A	A	A	A	A	A	A	A	A	A	A	A	G	G	G	G	G	G	G	G	G	G	G	G	G	G	G	G	G	G	G	G	G	G	G	G	G	G	G	G	G	G	G	G
111	16	4.32635	T	C		C	C	C	C	C	C	C	C	C	C	C	C	T	N	T	T	T	N	T	T	T	T	T	T	T	T	T	T	T	T	T	T	T	T	T	T	T	T	T	T	T	T	T	T
112	16	8.40839	T	A		A	A	A	A	A	A	A	A	A	A	A	A	T	T	T	T	T	T	T	T	T	T	T	T	T	T	T	T	T	T	T	T	T	T	T	T	T	T	T	T	T	T	T	T
113	16	51.0572	A	T		T	T	T	T	T	T	T	T	T	T	T	T	A	N	A	A	A	A	A	A	A	A	A	A	A	A	A	A	A	A	A	A	A	A	A	A	A	A	A	A	A	A	A	A
114	16	60.9829	A	G		G	G	G	G	G	G	G	G	G	G	G	G	A	A	A	A	A	A	A	A	A	A	A	A	A	A	A	A	A	A	A	A	A	A	A	A	A	A	A	A	A	A	A	A
115	16	74.0564	G	A		A	A	A	A	A	A	A	A	A	A	A	A	G	G	G	G	G	G	G	G	G	G	G	G	G	G	G	G	G	G	G	G	G	G	G	G	G	G	G	G	G	G	G	G
116	17	3.96586	T	C		C	C	C	C	C	C	C	C	C	C	C	C	T	T	T	T	T	T	N	T	T	N	T	T	T	T	T	T	T	T	T	T	T	T	T	T	T	T	T	T	T	T	T	T
117	17	4.54029	T	C		C	C	C	C	C	C	C	C	C	C	C	C	T	T	T	T	T	T	T	T	T	T	T	T	T	T	T	T	T	T	T	T	T	T	T	T	T	T	T	T	T	T	T	T
118	17	20.6136	A	C		C	C	C	C	C	C	C	C	C	C	C	C	A	A	A	A	A	A	A	A	A	A	A	A	A	A	A	A	A	A	A	A	A	A	A	A	A	A	A	A	A	A	A	A
119	17	61.8795	A	T		T	T	T	T	T	T	T	T	T	T	T	T	A	N	A	A	A	A	A	A	A	A	A	A	A	A	A	A	A	A	A	A	A	A	A	A	A	A	A	A	A	A	A	A
120	17	66.8375	A	G		G	G	G	G	G	G	G	G	G	G	G	G	A	A	A	A	A	A	A	A	A	A	N	A	A	A	A	A	A	A	A	A	A	A	A	A	A	A	A	A	A	A	A	A
121	17	80.346	T	C		C	C	C	C	C	C	C	C	C	C	C	C	T	T	T	T	T	T	T	T	T	T	T	T	T	T	T	T	T	T	T	T	T	T	T	T	T	T	T	T	T	T	T	T
122	17	80.4757	T	A		A	A	A	A	A	A	A	A	A	A	A	A	T	T	T	T	T	T	T	T	T	T	T	T	T	T	T	T	T	T	T	T	T	T	T	T	T	T	T	T	T	T	T	T
123	17	87.4315	A	G		G	G	G	G	G	G	G	G	G	G	G	G	A	A	A	A	A	A	A	A	A	A	A	A	A	A	A	A	A	A	A	A	A	A	A	A	A	A	A	A	A	A	A	A
124	18	24.352	T	G		G	G	G	G	G	G	G	G	G	G	G	G	N	N	T	T	N	N	T	T	N	N	T	T	T	T	T	N	N	T	T	T	N	N	N	T	T	N	T	T	T	N	T	T
125	18	37.2028	G	A		A	A	A	A	A	A	A	A	A	A	A	A	G	G	G	G	G	G	G	G	G	G	G	G	G	G	G	G	G	G	G	G	G	G	G	G	G	G	G	G	G	G	G	G
126	18	52.5108	G	C		C	C	C	C	C	C	C	C	C	C	C	C	G	N	G	G	G	G	G	G	G	G	G	G	G	G	G	G	G	G	G	G	G	G	G	G	G	G	G	G	G	G	G	G
127	18	61.069	T	C		C	C	C	C	C	C	C	C	C	C	C	C	T	TC	T	T	T	N	T	T	T	T	T	T	T	T	T	T	T	T	T	T	T	T	T	T	T	T	T	T	T	T	T	T
128	18	63.9995	C	T		T	T	T	T	T	T	T	T	T	T	T	T	C	C	C	C	C	C	C	C	C	C	C	C	C	C	C	C	C	C	C	C	C	C	C	C	C	C	C	C	C	C	C	C
129	18	65.8505	A	T		T	T	T	T	T	T	T	T	T	T	T	T	A	A	A	A	A	A	A	A	A	N	A	A	A	A	A	A	A	A	A	A	A	A	A	A	A	A	A	A	A	A	A	A
130	18	80.7527	T	C		C	C	C	C	C	C	C	C	C	C	C	C	T	T	N	T	T	T	T	T	T	T	T	T	T	T	T	T	T	T	T	T	T	T	T	T	T	T	T	T	T	T	T	T
131	18	86.8986	T	A		A	A	A	A	A	A	A	A	A	A	A	A	T	T	T	T	T	T	T	T	T	N	T	T	T	T	T	T	T	T	T	T	T	T	T	T	T	T	T	T	T	T	T	T
132	18	87.2464	T	C		C	C	C	C	C	C	C	C	C	C	C	C	T	T	T	T	T	T	T	T	T	T	T	T	T	T	T	T	T	T	T	T	T	T	T	T	T	T	T	T	T	T	T	T
133	19	6.67927	A	G		G	G	G	G	G	G	G	G	G	G	G	G	A	A	A	A	A	A	A	A	A	A	A	A	A	A	A	A	A	A	A	A	A	A	A	A	A	A	A	A	A	A	A	A
134	19	7.41659	T	A		A	A	A	A	A	A	A	A	A	A	A	A	T	T	T	T	T	N	T	T	T	T	T	T	T	T	T	T	T	T	T	T	T	T	T	T	T	T	T	T	T	T	T	T
135	19	11.4085	T	A		A	A	N	A	A	A	A	A	A	A	N	A	T	T	T	T	T	T	T	T	T	N	T	T	T	T	N	T	T	T	T	T	T	T	T	T	T	T	T	T	T	T	T	T
136	19	13.0775	A	T		T	T	T	T	T	T	N	TA	T	T	T	T	A	A	A	A	A	N	A	A	A	N	N	A	A	A	A	A	A	A	A	A	N	A	A	A	A	A	A	A	A	N	A	A
137	19	14.7558	A	T		T	T	T	T	T	T	TA	TA	T	T	T	T	A	A	A	A	A	A	A	A	A	A	A	A	A	A	A	A	A	A	A	A	A	A	A	A	A	A	A	A	A	A	A	A
138	19	17.4585	A	G		G	G	G	G	G	G	G	G	G	G	G	G	A	A	A	A	A	A	A	A	A	A	A	A	A	A	A	A	A	A	A	A	A	A	A	A	A	A	A	A	A	A	A	A
139	19	21.667	T	C		C	C	C	C	C	C	C	C	C	C	C	C	T	T	T	T	T	T	T	T	T	T	T	T	T	T	T	T	T	T	T	T	T	T	T	T	T	T	T	T	T	T	T	T
140	19	59.34	A	G		G	G	G	G	G	G	G	G	G	G	G	G	A	N	A	A	A	A	A	A	A	A	A	A	A	A	A	A	A	A	A	A	A	A	A	A	A	A	A	A	A	A	A	A
[truncated: 49 more columns]
